# Supplementary material for: Practicable methods for histological section thickness measurement in quantitative stereological analyses
Source: PLoS One. 2018 Feb 14;13(2):e0192879. doi: 10.1371/journal.pone.0192879 (PMC5812658; doi:10.1371/journal.pone.0192879)
Supplement: S1 File — List of all individual spectral reflectance measurement values of section thickness measurements in the present study. (XLSX) [file pone.0192879.s001.xlsx]

## Sheet: Supplementary data 
Supplementary data
Practicable methods for histological section thickness measurement in quantitative stereological analyses
Cyrill Matenaers1, Bastian Popper2, Alexandra Rieger1, Rüdiger Wanke1 and Andreas Blutke1
1Institute for Veterinary Pathology at the Center for Clinical Veterinary Medicine, Ludwig-Maximilians-Universität München, Munich, Germany
2Department of Anatomy and Cell Biology, Biomedical Center (BMC), Medical Faculty, Ludwig-Maximilians-Universität München, Martinsried, Germany.
Single measurement values of spectral reflectance (SR) section thickness measurements in serial GMA/MMA-sections and serial Epon-sections (compare to Fig 6, Fig 9, and Table 2)
Examined sections:		GMA/MMA-sections
		- 5 GMA/MMA-blocks of murine kidney tissue (the different blocks are indicated by their sample-numbers: V-399/11; V-448/06; V-86/08; V-131/12; V-275/05)
		- from each GMA/MMA-block three section series were cut at a nominal section thickness (NT) of 1, 2, and 3 µm
		- in each section series, the thicknesses of 10 consecutive sections were measured by spectral reflectance
		- in each individual section, six single measurements were performed in section areas without embedded tissue (OT) and six single measurements were performed in section areas with embedded tissue (IT)
		Epon-sections
		- 5 Epon-blocks of murine kidney tissue (IDs:EL_5917_d2; EL_5544_c1; EL_5857_a1; EL_5650_a1; EL_5401_4)
		- from each Epon-block a series of 10 sections was cut at a nominal section thickness (NT) of 0.5 µm
		- per series, 7 sections were mounted on glass slides. In each of the individual sections mounted on glass slides, 4-6 single measurements were performed in section areas without embedded tissue
Column labeling:		Meas #		- measurement N° (consecutive numbering)
		L1 d (um)		- measured section thickness in µm
		GOF		- "Goodness Of Fit"- parameter automatically calculated by the sotfware to estimate the validity of the measurement; the GOF is not relevant for the present application
		Recipe		- user-defined name(s) of the measurement recipe(s) (depending on the type of film-stack layers, refer to Table 1)
		Date/Time		- automatically displayed by the software
		User ID		- name of the experimenter
		Sample ID		- identification number of the examined section
				here:	V-XXX/XX	- internal ID of GMA/MMA-block
					EL-XXXX_XX	- internal ID of Epon-block
					NT X µm	- nominal thickness of section (0.5, 1, 2, or 3 µm)
					SX-X	- individual section of the series (1-10) - single measurement location within this section (1-6)
					OT/IT	- measurement location within section area: Out of Tissue (OT) or In Tissue (IT)
SR- measurements in GMA/MMA-sections											SR- measurements in Epon-sections (unstained)
Meas #	L1 d (um)	GOF	Recipe	Date/Time	User ID	Sample ID					Meas #	L1 d (um)	GOF	Recipe	Date/Time	User ID	Sample ID
1	1.0931	0.53106	GMA/MMA on BSG	2017-06-17 15:18:09	Matenaers	V-339/11_NT 1 µm_oT_S1					1	0.49941	0.24026	Epon on BSG	2017-06-17 16:57:50	Matenaers	EL-5917_d2_NT 0,5 µm_S1
2	1.0944	0.55736	GMA/MMA on BSG	2017-06-17 15:18:11	Matenaers	V-339/11_NT 1 µm_oT_S1-1					2	0.49813	0.22134	Epon on BSG	2017-06-17 16:57:55	Matenaers	EL-5917_d2_NT 0,5 µm_S1-1
3	1.1261	0.41864	GMA/MMA on BSG	2017-06-17 15:18:12	Matenaers	V-339/11_NT 1 µm_oT_S1-2					3	0.49737	0.21794	Epon on BSG	2017-06-17 16:57:59	Matenaers	EL-5917_d2_NT 0,5 µm_S1-2
4	1.1239	0.48481	GMA/MMA on BSG	2017-06-17 15:18:13	Matenaers	V-339/11_NT 1 µm_oT_S1-3					4	0.49796	0.22989	Epon on BSG	2017-06-17 16:58:01	Matenaers	EL-5917_d2_NT 0,5 µm_S1-3
5	1.101	0.52029	GMA/MMA on BSG	2017-06-17 15:18:14	Matenaers	V-339/11_NT 1 µm_oT_S1-4					5	0.4437	0.31548	Epon on BSG	2017-06-17 16:58:45	Matenaers	EL-5917_d2_NT 0,5 µm_S3
6	1.0872	0.4657	GMA/MMA on BSG	2017-06-17 15:18:15	Matenaers	V-339/11_NT 1 µm_oT_S1-5					6	0.39976	0.29516	Epon on BSG	2017-06-17 16:58:51	Matenaers	EL-5917_d2_NT 0,5 µm_S3-1
7	1.0215	0.25008	GMA/MMA on BSG	2017-06-17 15:18:19	Matenaers	V-339/11_NT 1 µm_iT_S1					7	0.44553	0.29941	Epon on BSG	2017-06-17 16:58:54	Matenaers	EL-5917_d2_NT 0,5 µm_S3-2
8	1.0392	0.24257	GMA/MMA on BSG	2017-06-17 15:18:21	Matenaers	V-339/11_NT 1 µm_iT_S1-1					8	0.45081	0.29594	Epon on BSG	2017-06-17 16:58:57	Matenaers	EL-5917_d2_NT 0,5 µm_S3-3
9	1.0301	0.18793	GMA/MMA on BSG	2017-06-17 15:18:22	Matenaers	V-339/11_NT 1 µm_iT_S1-2					9	0.44204	0.30346	Epon on BSG	2017-06-17 16:59:26	Matenaers	EL-5917_d2_NT 0,5 µm_S4
10	1.0374	0.15862	GMA/MMA on BSG	2017-06-17 15:18:23	Matenaers	V-339/11_NT 1 µm_iT_S1-3					10	0.44225	0.32716	Epon on BSG	2017-06-17 16:59:30	Matenaers	EL-5917_d2_NT 0,5 µm_S4-1
11	1.042	0.19304	GMA/MMA on BSG	2017-06-17 15:18:24	Matenaers	V-339/11_NT 1 µm_iT_S1-4					11	0.44116	0.3091	Epon on BSG	2017-06-17 16:59:34	Matenaers	EL-5917_d2_NT 0,5 µm_S4-2
12	1.0841	0.20481	GMA/MMA on BSG	2017-06-17 15:18:26	Matenaers	V-339/11_NT 1 µm_iT_S1-5					12	0.4437	0.32292	Epon on BSG	2017-06-17 16:59:38	Matenaers	EL-5917_d2_NT 0,5 µm_S4-3
13	0.97247	0.49753	GMA/MMA on BSG	2017-06-17 15:18:35	Matenaers	V-339/11_NT 1 µm_oT_S2					13	0.45498	0.27447	Epon on BSG	2017-06-17 17:00:03	Matenaers	EL-5917_d2_NT 0,5 µm_S6
14	0.97693	0.39257	GMA/MMA on BSG	2017-06-17 15:18:36	Matenaers	V-339/11_NT 1 µm_oT_S2-1					14	0.45439	0.35879	Epon on BSG	2017-06-17 17:00:07	Matenaers	EL-5917_d2_NT 0,5 µm_S6-1
15	0.97004	0.47325	GMA/MMA on BSG	2017-06-17 15:18:37	Matenaers	V-339/11_NT 1 µm_oT_S2-2					15	0.4534	0.30368	Epon on BSG	2017-06-17 17:00:10	Matenaers	EL-5917_d2_NT 0,5 µm_S6-2
16	0.97221	0.44796	GMA/MMA on BSG	2017-06-17 15:18:38	Matenaers	V-339/11_NT 1 µm_oT_S2-3					16	0.45492	0.29175	Epon on BSG	2017-06-17 17:00:14	Matenaers	EL-5917_d2_NT 0,5 µm_S6-3
17	1.1033	0.27777	GMA/MMA on BSG	2017-06-17 15:18:40	Matenaers	V-339/11_NT 1 µm_oT_S2-4					17	0.45632	0.25923	Epon on BSG	2017-06-17 17:00:37	Matenaers	EL-5917_d2_NT 0,5 µm_S7
18	1.1276	0.52554	GMA/MMA on BSG	2017-06-17 15:18:41	Matenaers	V-339/11_NT 1 µm_oT_S2-5					18	0.45897	0.20408	Epon on BSG	2017-06-17 17:00:42	Matenaers	EL-5917_d2_NT 0,5 µm_S7-1
19	0.95201	0.27983	GMA/MMA on BSG	2017-06-17 15:18:46	Matenaers	V-339/11_NT 1 µm_iT_S2					19	0.45613	0.24421	Epon on BSG	2017-06-17 17:00:44	Matenaers	EL-5917_d2_NT 0,5 µm_S7-2
20	0.95704	0.26052	GMA/MMA on BSG	2017-06-17 15:18:47	Matenaers	V-339/11_NT 1 µm_iT_S2-1					20	0.45747	0.23532	Epon on BSG	2017-06-17 17:00:46	Matenaers	EL-5917_d2_NT 0,5 µm_S7-3
21	0.97293	0.23159	GMA/MMA on BSG	2017-06-17 15:18:48	Matenaers	V-339/11_NT 1 µm_iT_S2-2					21	0.49496	0.28734	Epon on BSG	2017-06-17 17:01:17	Matenaers	EL-5917_d2_NT 0,5 µm_S9
22	0.97512	0.21257	GMA/MMA on BSG	2017-06-17 15:18:49	Matenaers	V-339/11_NT 1 µm_iT_S2-3					22	0.46628	0.32737	Epon on BSG	2017-06-17 17:01:19	Matenaers	EL-5917_d2_NT 0,5 µm_S9-1
23	0.9743	0.26774	GMA/MMA on BSG	2017-06-17 15:18:50	Matenaers	V-339/11_NT 1 µm_iT_S2-4					23	0.46857	0.27005	Epon on BSG	2017-06-17 17:01:22	Matenaers	EL-5917_d2_NT 0,5 µm_S9-2
24	0.9641	0.23773	GMA/MMA on BSG	2017-06-17 15:18:51	Matenaers	V-339/11_NT 1 µm_iT_S2-5					24	0.47178	0.33008	Epon on BSG	2017-06-17 17:01:25	Matenaers	EL-5917_d2_NT 0,5 µm_S9-3
25	0.94856	0.50574	GMA/MMA on BSG	2017-06-17 15:19:01	Matenaers	V-339/11_NT 1 µm_oT_S3					25	0.45435	0.27016	Epon on BSG	2017-06-17 17:01:44	Matenaers	EL-5917_d2_NT 0,5 µm_S10
26	0.95231	0.29776	GMA/MMA on BSG	2017-06-17 15:19:02	Matenaers	V-339/11_NT 1 µm_oT_S3-1					26	0.45277	0.28305	Epon on BSG	2017-06-17 17:01:47	Matenaers	EL-5917_d2_NT 0,5 µm_S10-1
27	0.89546	0.30811	GMA/MMA on BSG	2017-06-17 15:19:03	Matenaers	V-339/11_NT 1 µm_oT_S3-2					27	0.45022	0.30166	Epon on BSG	2017-06-17 17:01:49	Matenaers	EL-5917_d2_NT 0,5 µm_S10-2
28	1.0294	0.46952	GMA/MMA on BSG	2017-06-17 15:19:06	Matenaers	V-339/11_NT 1 µm_oT_S3-3					28	0.45043	0.27406	Epon on BSG	2017-06-17 17:01:51	Matenaers	EL-5917_d2_NT 0,5 µm_S10-3
29	1.0371	0.26721	GMA/MMA on BSG	2017-06-17 15:19:07	Matenaers	V-339/11_NT 1 µm_oT_S3-4					29	0.45261	0.10419	Epon on BSG	2017-06-17 17:02:26	Matenaers	EL-5544_c1_NT 0,5 µm_S1
30	1.0538	0.39351	GMA/MMA on BSG	2017-06-17 15:19:08	Matenaers	V-339/11_NT 1 µm_oT_S3-5					30	0.45222	0.15989	Epon on BSG	2017-06-17 17:02:31	Matenaers	EL-5544_c1_NT 0,5 µm_S1-1
31	0.96528	0.19309	GMA/MMA on BSG	2017-06-17 15:19:11	Matenaers	V-339/11_NT 1 µm_iT_S3					31	0.45673	0.13231	Epon on BSG	2017-06-17 17:02:34	Matenaers	EL-5544_c1_NT 0,5 µm_S1-2
32	0.94353	0.21822	GMA/MMA on BSG	2017-06-17 15:19:12	Matenaers	V-339/11_NT 1 µm_iT_S3-1					32	0.44798	0.14833	Epon on BSG	2017-06-17 17:02:38	Matenaers	EL-5544_c1_NT 0,5 µm_S1-3
33	1.0377	0.25097	GMA/MMA on BSG	2017-06-17 15:19:13	Matenaers	V-339/11_NT 1 µm_iT_S3-2					33	0.4576	0.13059	Epon on BSG	2017-06-17 17:02:57	Matenaers	EL-5544_c1_NT 0,5 µm_S2
34	1.0936	0.28585	GMA/MMA on BSG	2017-06-17 15:19:14	Matenaers	V-339/11_NT 1 µm_iT_S3-3					34	0.4558	0.16116	Epon on BSG	2017-06-17 17:03:00	Matenaers	EL-5544_c1_NT 0,5 µm_S2-1
35	1.0885	0.18282	GMA/MMA on BSG	2017-06-17 15:19:15	Matenaers	V-339/11_NT 1 µm_iT_S3-4					35	0.45519	0.16542	Epon on BSG	2017-06-17 17:03:02	Matenaers	EL-5544_c1_NT 0,5 µm_S2-2
36	1.0236	0.18717	GMA/MMA on BSG	2017-06-17 15:19:16	Matenaers	V-339/11_NT 1 µm_iT_S3-5					36	0.45358	0.18876	Epon on BSG	2017-06-17 17:03:04	Matenaers	EL-5544_c1_NT 0,5 µm_S2-3
37	1.1538	0.46619	GMA/MMA on BSG	2017-06-17 13:42:00	Matenaers	V-339/11_NT 1 µm_oT_S4					37	0.45501	0.17287	Epon on BSG	2017-06-17 17:04:40	Matenaers	EL-5544_c1_NT 0,5 µm_S4
38	1.1636	0.42218	GMA/MMA on BSG	2017-06-17 13:42:00	Matenaers	V-339/11_NT 1 µm_oT_S4-1					38	0.45625	0.18385	Epon on BSG	2017-06-17 17:04:43	Matenaers	EL-5544_c1_NT 0,5 µm_S4-1
39	1.2718	0.56154	GMA/MMA on BSG	2017-06-17 13:42:00	Matenaers	V-339/11_NT 1 µm_oT_S4-2					39	0.45451	0.19631	Epon on BSG	2017-06-17 17:04:45	Matenaers	EL-5544_c1_NT 0,5 µm_S4-2
40	1.2488	0.467	GMA/MMA on BSG	2017-06-17 13:42:00	Matenaers	V-339/11_NT 1 µm_oT_S4-3					40	0.44655	0.19648	Epon on BSG	2017-06-17 17:04:52	Matenaers	EL-5544_c1_NT 0,5 µm_S4-3
41	1.1844	0.36751	GMA/MMA on BSG	2017-06-17 13:42:00	Matenaers	V-339/11_NT 1 µm_oT_S4-4					41	0.45791	0.12147	Epon on BSG	2017-06-17 17:05:14	Matenaers	EL-5544_c1_NT 0,5 µm_S5
42	1.1608	0.37668	GMA/MMA on BSG	2017-06-17 13:42:00	Matenaers	V-339/11_NT 1 µm_oT_S4-5					42	0.45193	0.13517	Epon on BSG	2017-06-17 17:05:17	Matenaers	EL-5544_c1_NT 0,5 µm_S5-1
43	1.1639	0.21585	GMA/MMA on BSG	2017-06-17 13:42:00	Matenaers	V-339/11_NT 1 µm_iT_S4					43	0.44841	0.15026	Epon on BSG	2017-06-17 17:05:19	Matenaers	EL-5544_c1_NT 0,5 µm_S5-2
44	1.1868	0.11863	GMA/MMA on BSG	2017-06-17 13:42:00	Matenaers	V-339/11_NT 1 µm_iT_S4-1					44	0.50372	0.07124	Epon on BSG	2017-06-17 17:05:22	Matenaers	EL-5544_c1_NT 0,5 µm_S5-3
45	1.137	0.22697	GMA/MMA on BSG	2017-06-17 13:42:00	Matenaers	V-339/11_NT 1 µm_iT_S4-2					45	0.50425	0.03046	Epon on BSG	2017-06-17 17:05:47	Matenaers	EL-5544_c1_NT 0,5 µm_S7
46	1.1669	0.14121	GMA/MMA on BSG	2017-06-17 13:42:00	Matenaers	V-339/11_NT 1 µm_iT_S4-3					46	0.45742	0.15763	Epon on BSG	2017-06-17 17:05:51	Matenaers	EL-5544_c1_NT 0,5 µm_S7-1
47	1.154	0.19096	GMA/MMA on BSG	2017-06-17 13:42:00	Matenaers	V-339/11_NT 1 µm_iT_S4-4					47	0.46039	0.0686	Epon on BSG	2017-06-17 17:05:54	Matenaers	EL-5544_c1_NT 0,5 µm_S7-2
48	0.5	0.04331	GMA/MMA on BSG	2017-06-17 13:42:00	Matenaers	V-339/11_NT 1 µm_iT_S4-5					48	0.46062	0.10968	Epon on BSG	2017-06-17 17:05:57	Matenaers	EL-5544_c1_NT 0,5 µm_S7-3
49	1.1306	0.34452	GMA/MMA on BSG	2017-06-17 13:18:00	Matenaers	V-339/11_NT 1 µm_oT_S5					49	0.46124	0.12235	Epon on BSG	2017-06-17 17:06:15	Matenaers	EL-5544_c1_NT 0,5 µm_S8
50	1.0902	0.51387	GMA/MMA on BSG	2017-06-17 13:18:00	Matenaers	V-339/11_NT 1 µm_oT_S5-1					50	0.45586	0.16134	Epon on BSG	2017-06-17 17:06:19	Matenaers	EL-5544_c1_NT 0,5 µm_S8-1
51	1.0806	0.50592	GMA/MMA on BSG	2017-06-17 13:18:00	Matenaers	V-339/11_NT 1 µm_oT_S5-2					51	0.45555	0.15375	Epon on BSG	2017-06-17 17:06:22	Matenaers	EL-5544_c1_NT 0,5 µm_S8-2
52	0.9825	0.52985	GMA/MMA on BSG	2017-06-17 13:18:00	Matenaers	V-339/11_NT 1 µm_oT_S5-3					52	0.45472	0.14104	Epon on BSG	2017-06-17 17:06:27	Matenaers	EL-5544_c1_NT 0,5 µm_S8-3
53	1.2595	0.45561	GMA/MMA on BSG	2017-06-17 13:18:00	Matenaers	V-339/11_NT 1 µm_oT_S5-4					53	0.49853	0.20237	Epon on BSG	2017-06-17 17:07:06	Matenaers	EL-5544_c1_NT 0,5 µm_S10
54	1.202	0.41385	GMA/MMA on BSG	2017-06-17 13:18:00	Matenaers	V-339/11_NT 1 µm_oT_S5-5					54	0.4679	0.19086	Epon on BSG	2017-06-17 17:07:08	Matenaers	EL-5544_c1_NT 0,5 µm_S10-1
55	1.1469	0.47287	GMA/MMA on BSG	2017-06-17 13:19:00	Matenaers	V-339/11_NT 1 µm_iT_S5					55	0.50937	0.22821	Epon on BSG	2017-06-17 17:07:11	Matenaers	EL-5544_c1_NT 0,5 µm_S10-2
56	1.0345	0.29362	GMA/MMA on BSG	2017-06-17 13:19:00	Matenaers	V-339/11_NT 1 µm_iT_S5-1					56	0.50426	0.12368	Epon on BSG	2017-06-17 17:07:14	Matenaers	EL-5544_c1_NT 0,5 µm_S10-3
57	1.0414	0.2902	GMA/MMA on BSG	2017-06-17 13:19:00	Matenaers	V-339/11_NT 1 µm_iT_S5-2					57	0.45122	0.14245	Epon on BSG	2017-06-17 17:08:21	Matenaers	EL-5857_a1_NT 0,5 µm_S2
58	1.0917	0.24212	GMA/MMA on BSG	2017-06-17 13:19:00	Matenaers	V-339/11_NT 1 µm_iT_S5-3					58	0.44598	0.16449	Epon on BSG	2017-06-17 17:08:24	Matenaers	EL-5857_a1_NT 0,5 µm_S2-1
59	1.1336	0.18252	GMA/MMA on BSG	2017-06-17 13:19:00	Matenaers	V-339/11_NT 1 µm_iT_S5-4					59	0.45235	0.13444	Epon on BSG	2017-06-17 17:08:26	Matenaers	EL-5857_a1_NT 0,5 µm_S2-2
60	1.0931	0.29638	GMA/MMA on BSG	2017-06-17 13:19:00	Matenaers	V-339/11_NT 1 µm_iT_S5-5					60	0.44207	0.2109	Epon on BSG	2017-06-17 17:08:28	Matenaers	EL-5857_a1_NT 0,5 µm_S2-3
61	1.0248	0.48669	GMA/MMA on BSG	2017-06-17 13:19:00	Matenaers	V-339/11_NT 1 µm_oT_S6					61	0.45376	0.14135	Epon on BSG	2017-06-17 17:08:47	Matenaers	EL-5857_a1_NT 0,5 µm_S3
62	0.9599	0.57456	GMA/MMA on BSG	2017-06-17 13:19:00	Matenaers	V-339/11_NT 1 µm_oT_S6-1					62	0.45118	0.16543	Epon on BSG	2017-06-17 17:08:51	Matenaers	EL-5857_a1_NT 0,5 µm_S3-1
63	1.0548	0.56845	GMA/MMA on BSG	2017-06-17 13:19:00	Matenaers	V-339/11_NT 1 µm_oT_S6-2					63	0.4419	0.20402	Epon on BSG	2017-06-17 17:08:54	Matenaers	EL-5857_a1_NT 0,5 µm_S3-2
64	1.0233	0.56323	GMA/MMA on BSG	2017-06-17 13:19:00	Matenaers	V-339/11_NT 1 µm_oT_S6-3					64	0.44266	0.18889	Epon on BSG	2017-06-17 17:08:56	Matenaers	EL-5857_a1_NT 0,5 µm_S3-3
65	0.9559	0.55788	GMA/MMA on BSG	2017-06-17 13:19:00	Matenaers	V-339/11_NT 1 µm_oT_S6-4					65	0.44964	0.2195	Epon on BSG	2017-06-17 17:09:18	Matenaers	EL-5857_a1_NT 0,5 µm_S5
66	0.9025	0.49478	GMA/MMA on BSG	2017-06-17 13:19:00	Matenaers	V-339/11_NT 1 µm_oT_S6-5					66	0.44794	0.196	Epon on BSG	2017-06-17 17:09:21	Matenaers	EL-5857_a1_NT 0,5 µm_S5-1
67	0.90903	0.26617	GMA/MMA on BSG	2017-06-17 13:19:00	Matenaers	V-339/11_NT 1 µm_iT_S6					67	0.4482	0.20401	Epon on BSG	2017-06-17 17:09:23	Matenaers	EL-5857_a1_NT 0,5 µm_S5-2
68	0.90425	0.29089	GMA/MMA on BSG	2017-06-17 13:19:00	Matenaers	V-339/11_NT 1 µm_iT_S6-1					68	0.44444	0.17837	Epon on BSG	2017-06-17 17:09:26	Matenaers	EL-5857_a1_NT 0,5 µm_S5-3
69	0.83172	0.1998	GMA/MMA on BSG	2017-06-17 13:19:00	Matenaers	V-339/11_NT 1 µm_iT_S6-2					69	0.44583	0.21552	Epon on BSG	2017-06-17 17:10:11	Matenaers	EL-5857_a1_NT 0,5 µm_S6
70	0.82175	0.15975	GMA/MMA on BSG	2017-06-17 13:19:00	Matenaers	V-339/11_NT 1 µm_iT_S6-3					70	0.44577	0.20974	Epon on BSG	2017-06-17 17:10:16	Matenaers	EL-5857_a1_NT 0,5 µm_S6-1
71	1.0315	0.28458	GMA/MMA on BSG	2017-06-17 13:20:00	Matenaers	V-339/11_NT 1 µm_iT_S6-4					71	0.44657	0.21245	Epon on BSG	2017-06-17 17:10:18	Matenaers	EL-5857_a1_NT 0,5 µm_S6-2
72	1.0163	0.29963	GMA/MMA on BSG	2017-06-17 13:20:00	Matenaers	V-339/11_NT 1 µm_iT_S6-5					72	0.44533	0.19892	Epon on BSG	2017-06-17 17:10:20	Matenaers	EL-5857_a1_NT 0,5 µm_S6-3
73	1.0348	0.6207	GMA/MMA on BSG	2017-06-17 13:20:00	Matenaers	V-339/11_NT 1 µm_oT_S7					73	0.45651	0.14898	Epon on BSG	2017-06-17 17:10:44	Matenaers	EL-5857_a1_NT 0,5 µm_S8
74	1.0194	0.51498	GMA/MMA on BSG	2017-06-17 13:20:00	Matenaers	V-339/11_NT 1 µm_oT_S7-1					74	0.44812	0.19557	Epon on BSG	2017-06-17 17:10:47	Matenaers	EL-5857_a1_NT 0,5 µm_S8-1
75	0.97891	0.44999	GMA/MMA on BSG	2017-06-17 13:20:00	Matenaers	V-339/11_NT 1 µm_oT_S7-2					75	0.44996	0.16842	Epon on BSG	2017-06-17 17:10:49	Matenaers	EL-5857_a1_NT 0,5 µm_S8-2
76	0.97578	0.58197	GMA/MMA on BSG	2017-06-17 13:20:00	Matenaers	V-339/11_NT 1 µm_oT_S7-3					76	0.44878	0.17304	Epon on BSG	2017-06-17 17:10:51	Matenaers	EL-5857_a1_NT 0,5 µm_S8-3
77	1.087	0.54281	GMA/MMA on BSG	2017-06-17 13:20:00	Matenaers	V-339/11_NT 1 µm_oT_S7-4					77	0.52109	0.17667	Epon on BSG	2017-06-17 17:11:26	Matenaers	EL-5857_a1_NT 0,5 µm_S9
78	1.0123	0.47486	GMA/MMA on BSG	2017-06-17 13:20:00	Matenaers	V-339/11_NT 1 µm_oT_S7-5					78	0.51164	0.18612	Epon on BSG	2017-06-17 17:11:30	Matenaers	EL-5857_a1_NT 0,5 µm_S9-1
79	0.88864	0.33385	GMA/MMA on BSG	2017-06-17 13:20:00	Matenaers	V-339/11_NT 1 µm_iT_S7					79	0.51376	0.1783	Epon on BSG	2017-06-17 17:11:33	Matenaers	EL-5857_a1_NT 0,5 µm_S9-2
80	0.89001	0.24851	GMA/MMA on BSG	2017-06-17 13:20:00	Matenaers	V-339/11_NT 1 µm_iT_S7-1					80	0.50488	0.18432	Epon on BSG	2017-06-17 17:11:36	Matenaers	EL-5857_a1_NT 0,5 µm_S9-3
81	1.0289	0.33333	GMA/MMA on BSG	2017-06-17 13:20:00	Matenaers	V-339/11_NT 1 µm_iT_S7-2					81	0.37718	0.18774	Epon on BSG	2017-06-17 17:11:52	Matenaers	EL-5857_a1_NT 0,5 µm_S10
82	1.0213	0.30365	GMA/MMA on BSG	2017-06-17 13:20:00	Matenaers	V-339/11_NT 1 µm_iT_S7-3					82	0.36956	0.18702	Epon on BSG	2017-06-17 17:11:56	Matenaers	EL-5857_a1_NT 0,5 µm_S10-1
83	0.83195	0.23419	GMA/MMA on BSG	2017-06-17 13:20:00	Matenaers	V-339/11_NT 1 µm_iT_S7-4					83	0.43413	0	Epon on BSG	2017-06-17 17:11:59	Matenaers	EL-5857_a1_NT 0,5 µm_S10-2
84	0.8884	0.2677	GMA/MMA on BSG	2017-06-17 13:20:00	Matenaers	V-339/11_NT 1 µm_iT_S7-5					84	0.36699	0.21966	Epon on BSG	2017-06-17 17:12:03	Matenaers	EL-5857_a1_NT 0,5 µm_S10-3
85	0.92768	0.49864	GMA/MMA on BSG	2017-06-17 13:21:00	Matenaers	V-339/11_NT 1 µm_oT_S8					85	0.44495	0.31322	Epon on BSG	2017-06-17 17:20:26	Matenaers	EL-5650_a1_NT 0,5 µm_S1
86	0.95872	0.56023	GMA/MMA on BSG	2017-06-17 13:21:00	Matenaers	V-339/11_NT 1 µm_oT_S8-1					86	0.44091	0.31979	Epon on BSG	2017-06-17 17:20:28	Matenaers	EL-5650_a1_NT 0,5 µm_S1-1
87	0.94126	0.56497	GMA/MMA on BSG	2017-06-17 13:21:00	Matenaers	V-339/11_NT 1 µm_oT_S8-2					87	0.44018	0.31464	Epon on BSG	2017-06-17 17:20:30	Matenaers	EL-5650_a1_NT 0,5 µm_S1-2
88	1.0772	0.40943	GMA/MMA on BSG	2017-06-17 13:21:00	Matenaers	V-339/11_NT 1 µm_oT_S8-3					88	0.44195	0.33451	Epon on BSG	2017-06-17 17:20:35	Matenaers	EL-5650_a1_NT 0,5 µm_S1-3
89	1.0518	0.57568	GMA/MMA on BSG	2017-06-17 13:21:00	Matenaers	V-339/11_NT 1 µm_oT_S8-4					89	0.45876	0.26268	Epon on BSG	2017-06-17 17:20:55	Matenaers	EL-5650_a1_NT 0,5 µm_S2
90	0.93502	0.52102	GMA/MMA on BSG	2017-06-17 13:21:00	Matenaers	V-339/11_NT 1 µm_oT_S8-5					90	0.51467	0.0935	Epon on BSG	2017-06-17 17:20:58	Matenaers	EL-5650_a1_NT 0,5 µm_S2-1
91	0.87499	0.25886	GMA/MMA on BSG	2017-06-17 13:21:00	Matenaers	V-339/11_NT 1 µm_iT_S8					91	0.46141	0.2486	Epon on BSG	2017-06-17 17:21:06	Matenaers	EL-5650_a1_NT 0,5 µm_S2-3
92	1.0254	0.33404	GMA/MMA on BSG	2017-06-17 13:21:00	Matenaers	V-339/11_NT 1 µm_iT_S8-1					92	0.46262	0.21637	Epon on BSG	2017-06-17 17:21:09	Matenaers	EL-5650_a1_NT 0,5 µm_S2-4
93	1.0298	0.31758	GMA/MMA on BSG	2017-06-17 13:21:00	Matenaers	V-339/11_NT 1 µm_iT_S8-2					93	0.44457	0.24457	Epon on BSG	2017-06-17 17:21:45	Matenaers	EL-5650_a1_NT 0,5 µm_S5
94	0.89889	0.26522	GMA/MMA on BSG	2017-06-17 13:21:00	Matenaers	V-339/11_NT 1 µm_iT_S8-3					94	0.40045	0.22739	Epon on BSG	2017-06-17 17:21:49	Matenaers	EL-5650_a1_NT 0,5 µm_S5-1
95	0.95203	0.3171	GMA/MMA on BSG	2017-06-17 13:21:00	Matenaers	V-339/11_NT 1 µm_iT_S8-4					95	0.44619	0.24614	Epon on BSG	2017-06-17 17:21:51	Matenaers	EL-5650_a1_NT 0,5 µm_S5-2
96	0.95687	0.31647	GMA/MMA on BSG	2017-06-17 13:21:00	Matenaers	V-339/11_NT 1 µm_iT_S8-5					96	0.39966	0.2373	Epon on BSG	2017-06-17 17:21:53	Matenaers	EL-5650_a1_NT 0,5 µm_S5-3
97	0.97173	0.55153	GMA/MMA on BSG	2017-06-17 13:22:00	Matenaers	V-339/11_NT 1 µm_oT_S9					97	0.3974	0.2783	Epon on BSG	2017-06-17 17:22:01	Matenaers	EL-5650_a1_NT 0,5 µm_S5-4
98	0.97911	0.56105	GMA/MMA on BSG	2017-06-17 13:22:00	Matenaers	V-339/11_NT 1 µm_oT_S9-1					98	0.44596	0.26212	Epon on BSG	2017-06-17 17:22:05	Matenaers	EL-5650_a1_NT 0,5 µm_S5-5
99	0.97814	0.54503	GMA/MMA on BSG	2017-06-17 13:22:00	Matenaers	V-339/11_NT 1 µm_oT_S9-2					99	0.40089	0.2289	Epon on BSG	2017-06-17 17:22:11	Matenaers	EL-5650_a1_NT 0,5 µm_S5
100	0.98186	0.49735	GMA/MMA on BSG	2017-06-17 13:22:00	Matenaers	V-339/11_NT 1 µm_oT_S9-3					100	0.39991	0.29361	Epon on BSG	2017-06-17 17:22:32	Matenaers	EL-5650_a1_NT 0,5 µm_S6
101	1.1031	0.46005	GMA/MMA on BSG	2017-06-17 13:22:00	Matenaers	V-339/11_NT 1 µm_oT_S9-4					101	0.39873	0.27566	Epon on BSG	2017-06-17 17:22:43	Matenaers	EL-5650_a1_NT 0,5 µm_S6-2
102	1.1137	0.44114	GMA/MMA on BSG	2017-06-17 13:22:00	Matenaers	V-339/11_NT 1 µm_oT_S9-5					102	0.40003	0.25025	Epon on BSG	2017-06-17 17:22:47	Matenaers	EL-5650_a1_NT 0,5 µm_S6-3
103	0.97159	0.27686	GMA/MMA on BSG	2017-06-17 13:22:00	Matenaers	V-339/11_NT 1 µm_iT_S9					103	0.40142	0.20875	Epon on BSG	2017-06-17 17:22:50	Matenaers	EL-5650_a1_NT 0,5 µm_S6-4
104	0.96838	0.26538	GMA/MMA on BSG	2017-06-17 13:22:00	Matenaers	V-339/11_NT 1 µm_iT_S9-1					104	0.40106	0.27969	Epon on BSG	2017-06-17 17:22:53	Matenaers	EL-5650_a1_NT 0,5 µm_S6-5
105	0.97035	0.30359	GMA/MMA on BSG	2017-06-17 13:22:00	Matenaers	V-339/11_NT 1 µm_iT_S9-2					105	0.44519	0.40648	Epon on BSG	2017-06-17 17:23:35	Matenaers	EL-5650_a1_NT 0,5 µm_S7
106	0.95636	0.33427	GMA/MMA on BSG	2017-06-17 13:22:00	Matenaers	V-339/11_NT 1 µm_iT_S9-3					106	0.44436	0.40352	Epon on BSG	2017-06-17 17:23:38	Matenaers	EL-5650_a1_NT 0,5 µm_S7-1
107	0.91196	0.31544	GMA/MMA on BSG	2017-06-17 13:22:00	Matenaers	V-339/11_NT 1 µm_iT_S9-4					107	0.44572	0.413	Epon on BSG	2017-06-17 17:23:40	Matenaers	EL-5650_a1_NT 0,5 µm_S7-2
108	0.95047	0.31729	GMA/MMA on BSG	2017-06-17 13:22:00	Matenaers	V-339/11_NT 1 µm_iT_S9-5					108	0.44604	0.42412	Epon on BSG	2017-06-17 17:23:41	Matenaers	EL-5650_a1_NT 0,5 µm_S7-3
109	0.94084	0.64711	GMA/MMA on BSG	2017-06-17 13:22:00	Matenaers	V-339/11_NT 1 µm_oT_S10					109	0.40112	0.32527	Epon on BSG	2017-06-17 17:24:00	Matenaers	EL-5650_a1_NT 0,5 µm_S8
110	0.88036	0.53684	GMA/MMA on BSG	2017-06-17 13:22:00	Matenaers	V-339/11_NT 1 µm_oT_S10-1					110	0.40046	0.31593	Epon on BSG	2017-06-17 17:24:06	Matenaers	EL-5650_a1_NT 0,5 µm_S8-1
111	0.87592	0.54173	GMA/MMA on BSG	2017-06-17 13:22:00	Matenaers	V-339/11_NT 1 µm_oT_S10-2					111	0.40143	0.3133	Epon on BSG	2017-06-17 17:24:08	Matenaers	EL-5650_a1_NT 0,5 µm_S8-2
112	0.88799	0.42153	GMA/MMA on BSG	2017-06-17 13:22:00	Matenaers	V-339/11_NT 1 µm_oT_S10-3					112	0.3987	0.33078	Epon on BSG	2017-06-17 17:24:11	Matenaers	EL-5650_a1_NT 0,5 µm_S8-3
113	0.88538	0.44258	GMA/MMA on BSG	2017-06-17 13:23:00	Matenaers	V-339/11_NT 1 µm_oT_S10-4					113	0.39692	0.24693	Epon on BSG	2017-06-17 17:24:27	Matenaers	EL-5650_a1_NT 0,5 µm_S10
114	0.88689	0.44309	GMA/MMA on BSG	2017-06-17 13:23:00	Matenaers	V-339/11_NT 1 µm_oT_S10-5					114	0.40189	0.23091	Epon on BSG	2017-06-17 17:24:30	Matenaers	EL-5650_a1_NT 0,5 µm_S10-1
115	0.90935	0.28758	GMA/MMA on BSG	2017-06-17 13:23:00	Matenaers	V-339/11_NT 1 µm_iT_S10					115	0.44444	0.21439	Epon on BSG	2017-06-17 17:24:33	Matenaers	EL-5650_a1_NT 0,5 µm_S10-2
116	0.90836	0.33664	GMA/MMA on BSG	2017-06-17 13:23:00	Matenaers	V-339/11_NT 1 µm_iT_S10-1					116	0.40316	0.21038	Epon on BSG	2017-06-17 17:24:37	Matenaers	EL-5650_a1_NT 0,5 µm_S10-3
117	0.97117	0.39438	GMA/MMA on BSG	2017-06-17 13:23:00	Matenaers	V-339/11_NT 1 µm_iT_S10-2					117	0.43503	0.24462	Epon on BSG	2017-06-17 17:28:55	Matenaers	EL-5401_4_NT 0,5 µm_S1-2
118	0.96491	0.39175	GMA/MMA on BSG	2017-06-17 13:23:00	Matenaers	V-339/11_NT 1 µm_iT_S10-3					118	0.43908	0.24816	Epon on BSG	2017-06-17 17:29:10	Matenaers	EL-5401_4_NT 0,5 µm_S1-3
119	0.87355	0.31837	GMA/MMA on BSG	2017-06-17 13:23:00	Matenaers	V-339/11_NT 1 µm_iT_S10-4					119	0.39934	0.24685	Epon on BSG	2017-06-17 17:29:12	Matenaers	EL-5401_4_NT 0,5 µm_S1-4
120	0.88378	0.32619	GMA/MMA on BSG	2017-06-17 13:23:00	Matenaers	V-339/11_NT 1 µm_iT_S10-5					120	0.398	0.25106	Epon on BSG	2017-06-17 17:29:16	Matenaers	EL-5401_4_NT 0,5 µm_S1-5
121	2.0799	0.32487	GMA/MMA on BSG	2017-06-17 13:23:00	Matenaers	V-339/11_NT 2 µm_oT_S1					121	0.45239	0.22522	Epon on BSG	2017-06-17 17:29:54	Matenaers	EL-5401_4_NT 0,5 µm_S2
122	1.9785	0.38201	GMA/MMA on BSG	2017-06-17 13:25:00	Matenaers	V-339/11_NT 2 µm_oT_S1-1					122	0.45141	0.23952	Epon on BSG	2017-06-17 17:29:57	Matenaers	EL-5401_4_NT 0,5 µm_S2-1
123	1.9359	0.36367	GMA/MMA on BSG	2017-06-17 13:25:00	Matenaers	V-339/11_NT 2 µm_oT_S1-2					123	0.45104	0.24655	Epon on BSG	2017-06-17 17:29:59	Matenaers	EL-5401_4_NT 0,5 µm_S2-2
124	1.9605	0.31013	GMA/MMA on BSG	2017-06-17 13:25:00	Matenaers	V-339/11_NT 2 µm_oT_S1-3					124	0.44763	0.26285	Epon on BSG	2017-06-17 17:30:01	Matenaers	EL-5401_4_NT 0,5 µm_S2-3
125	2.0542	0.14891	GMA/MMA on BSG	2017-06-17 13:25:00	Matenaers	V-339/11_NT 2 µm_oT_S1-4					125	0.4728	0.23373	Epon on BSG	2017-06-17 17:30:22	Matenaers	EL-5401_4_NT 0,5 µm_S3
126	2.236	0.3501	GMA/MMA on BSG	2017-06-17 13:25:00	Matenaers	V-339/11_NT 2 µm_oT_S1-5					126	0.46736	0.24628	Epon on BSG	2017-06-17 17:30:26	Matenaers	EL-5401_4_NT 0,5 µm_S3-1
127	2.082	0.20274	GMA/MMA on BSG	2017-06-17 13:25:00	Matenaers	V-339/11_NT 2 µm_iT_S1					127	0.46324	0.24869	Epon on BSG	2017-06-17 17:30:28	Matenaers	EL-5401_4_NT 0,5 µm_S3-2
128	2.096	0.19249	GMA/MMA on BSG	2017-06-17 13:25:00	Matenaers	V-339/11_NT 2 µm_iT_S1-1					128	0.49369	0.20282	Epon on BSG	2017-06-17 17:30:31	Matenaers	EL-5401_4_NT 0,5 µm_S3-3
129	1.9339	0.04954	GMA/MMA on BSG	2017-06-17 13:25:00	Matenaers	V-339/11_NT 2 µm_iT_S1-2					129	0.44636	0.22162	Epon on BSG	2017-06-17 17:31:05	Matenaers	EL-5401_4_NT 0,5 µm_S4
130	2.1158	0.074	GMA/MMA on BSG	2017-06-17 13:25:00	Matenaers	V-339/11_NT 2 µm_iT_S1-3					130	0.44767	0.20888	Epon on BSG	2017-06-17 17:31:09	Matenaers	EL-5401_4_NT 0,5 µm_S4-1
131	1.9233	0.17591	GMA/MMA on BSG	2017-06-17 13:25:00	Matenaers	V-339/11_NT 2 µm_iT_S1-4					131	0.44865	0.23516	Epon on BSG	2017-06-17 17:31:15	Matenaers	EL-5401_4_NT 0,5 µm_S4-2
132	2.0934	0.19481	GMA/MMA on BSG	2017-06-17 13:25:00	Matenaers	V-339/11_NT 2 µm_iT_S1-5					132	0.44433	0.21326	Epon on BSG	2017-06-17 17:31:19	Matenaers	EL-5401_4_NT 0,5 µm_S4-3
133	1.7797	0.34083	GMA/MMA on BSG	2017-06-17 13:26:00	Matenaers	V-339/11_NT 2 µm_oT_S2					133	0.46302	0.21285	Epon on BSG	2017-06-17 17:32:06	Matenaers	EL-5401_4_NT 0,5 µm_S6
134	1.7367	0.46569	GMA/MMA on BSG	2017-06-17 13:26:00	Matenaers	V-339/11_NT 2 µm_oT_S2-1					134	0.46248	0.25723	Epon on BSG	2017-06-17 17:32:09	Matenaers	EL-5401_4_NT 0,5 µm_S6-1
135	1.8432	0.41906	GMA/MMA on BSG	2017-06-17 13:26:00	Matenaers	V-339/11_NT 2 µm_oT_S2-2					135	0.49187	0.18208	Epon on BSG	2017-06-17 17:32:12	Matenaers	EL-5401_4_NT 0,5 µm_S6-2
136	1.8314	0.41738	GMA/MMA on BSG	2017-06-17 13:26:00	Matenaers	V-339/11_NT 2 µm_oT_S2-3					136	0.46528	0.18675	Epon on BSG	2017-06-17 17:32:14	Matenaers	EL-5401_4_NT 0,5 µm_S6-3
137	1.7676	0.48816	GMA/MMA on BSG	2017-06-17 13:26:00	Matenaers	V-339/11_NT 2 µm_oT_S2-4					137	0.43538	0.2394	Epon on BSG	2017-06-17 17:32:33	Matenaers	EL-5401_4_NT 0,5 µm_S8
138	1.9432	0.51129	GMA/MMA on BSG	2017-06-17 13:26:00	Matenaers	V-339/11_NT 2 µm_oT_S2-5					138	0.43733	0.23103	Epon on BSG	2017-06-17 17:32:35	Matenaers	EL-5401_4_NT 0,5 µm_S8-1
139	1.7678	0.11223	GMA/MMA on BSG	2017-06-17 13:26:00	Matenaers	V-339/11_NT 2 µm_iT_S2					139	0.44117	0.23188	Epon on BSG	2017-06-17 17:32:37	Matenaers	EL-5401_4_NT 0,5 µm_S8-2
140	1.7721	0.15323	GMA/MMA on BSG	2017-06-17 13:26:00	Matenaers	V-339/11_NT 2 µm_iT_S2-1					140	0.43792	0.24307	Epon on BSG	2017-06-17 17:32:39	Matenaers	EL-5401_4_NT 0,5 µm_S8-3
141	1.7434	0.13051	GMA/MMA on BSG	2017-06-17 13:26:00	Matenaers	V-339/11_NT 2 µm_iT_S2-2					141	0.44108	0.26078	Epon on BSG	2017-06-17 17:32:58	Matenaers	EL-5401_4_NT 0,5 µm_S9
142	1.761	0.07096	GMA/MMA on BSG	2017-06-17 13:26:00	Matenaers	V-339/11_NT 2 µm_iT_S2-3					142	0.44008	0.25905	Epon on BSG	2017-06-17 17:33:01	Matenaers	EL-5401_4_NT 0,5 µm_S9-1
143	1.7471	0.20256	GMA/MMA on BSG	2017-06-17 13:26:00	Matenaers	V-339/11_NT 2 µm_iT_S2-4					143	0.44386	0.24783	Epon on BSG	2017-06-17 17:33:03	Matenaers	EL-5401_4_NT 0,5 µm_S9-2
144	1.7546	0.06677	GMA/MMA on BSG	2017-06-17 13:26:00	Matenaers	V-339/11_NT 2 µm_iT_S2-5					144	0.43777	0.24003	Epon on BSG	2017-06-17 17:33:05	Matenaers	EL-5401_4_NT 0,5 µm_S9-3
145	2.0392	0.44359	GMA/MMA on BSG	2017-06-17 13:28:00	Matenaers	V-339/11_NT 2 µm_oT_S3
146	1.9478	0.49701	GMA/MMA on BSG	2017-06-17 13:28:00	Matenaers	V-339/11_NT 2 µm_oT_S3-1
147	1.939	0.45186	GMA/MMA on BSG	2017-06-17 13:28:00	Matenaers	V-339/11_NT 2 µm_oT_S3-2
148	1.9561	0.48229	GMA/MMA on BSG	2017-06-17 13:28:00	Matenaers	V-339/11_NT 2 µm_oT_S3-3
149	2.1707	0.22869	GMA/MMA on BSG	2017-06-17 13:28:00	Matenaers	V-339/11_NT 2 µm_oT_S3-4
150	2.0685	0.18965	GMA/MMA on BSG	2017-06-17 13:28:00	Matenaers	V-339/11_NT 2 µm_oT_S3-5
151	1.9033	0.17765	GMA/MMA on BSG	2017-06-17 13:28:00	Matenaers	V-339/11_NT 2 µm_iT_S3
152	1.9248	0.18122	GMA/MMA on BSG	2017-06-17 13:28:00	Matenaers	V-339/11_NT 2 µm_iT_S3-1
153	1.8901	0.07268	GMA/MMA on BSG	2017-06-17 13:28:00	Matenaers	V-339/11_NT 2 µm_iT_S3-2
154	1.9281	0.14474	GMA/MMA on BSG	2017-06-17 13:28:00	Matenaers	V-339/11_NT 2 µm_iT_S3-3
155	1.9251	0.10097	GMA/MMA on BSG	2017-06-17 13:28:00	Matenaers	V-339/11_NT 2 µm_iT_S3-4
156	1.9271	0.13696	GMA/MMA on BSG	2017-06-17 13:28:00	Matenaers	V-339/11_NT 2 µm_iT_S3-5
157	1.8945	0.44364	GMA/MMA on BSG	2017-06-17 13:29:00	Matenaers	V-339/11_NT 2 µm_oT_S4
158	1.8011	0.45086	GMA/MMA on BSG	2017-06-17 13:29:00	Matenaers	V-339/11_NT 2 µm_oT_S4-1
159	1.931	0.54299	GMA/MMA on BSG	2017-06-17 13:29:00	Matenaers	V-339/11_NT 2 µm_oT_S4-2
160	1.9216	0.52442	GMA/MMA on BSG	2017-06-17 13:29:00	Matenaers	V-339/11_NT 2 µm_oT_S4-3
161	1.8724	0.49748	GMA/MMA on BSG	2017-06-17 13:29:00	Matenaers	V-339/11_NT 2 µm_oT_S4-4
162	1.7597	0.06796	GMA/MMA on BSG	2017-06-17 13:29:00	Matenaers	V-339/11_NT 2 µm_iT_S4
163	1.8672	0.13373	GMA/MMA on BSG	2017-06-17 13:29:00	Matenaers	V-339/11_NT 2 µm_iT_S4-1
164	1.7982	0.13816	GMA/MMA on BSG	2017-06-17 13:29:00	Matenaers	V-339/11_NT 2 µm_iT_S4-2
165	1.712	0.13889	GMA/MMA on BSG	2017-06-17 13:29:00	Matenaers	V-339/11_NT 2 µm_iT_S4-3
166	1.7632	0.21181	GMA/MMA on BSG	2017-06-17 13:29:00	Matenaers	V-339/11_NT 2 µm_iT_S4-4
167	1.6647	0.46163	GMA/MMA on BSG	2017-06-17 13:30:00	Matenaers	V-339/11_NT 2 µm_oT_S5
168	1.7872	0.43916	GMA/MMA on BSG	2017-06-17 13:30:00	Matenaers	V-339/11_NT 2 µm_oT_S5-1
169	1.9065	0.4105	GMA/MMA on BSG	2017-06-17 13:30:00	Matenaers	V-339/11_NT 2 µm_oT_S5-2
170	1.8312	0.39582	GMA/MMA on BSG	2017-06-17 13:30:00	Matenaers	V-339/11_NT 2 µm_oT_S5-3
171	1.779	0.47141	GMA/MMA on BSG	2017-06-17 13:30:00	Matenaers	V-339/11_NT 2 µm_oT_S5-4
172	1.7502	0.49067	GMA/MMA on BSG	2017-06-17 13:30:00	Matenaers	V-339/11_NT 2 µm_oT_S5-5
173	1.6834	0.17465	GMA/MMA on BSG	2017-06-17 13:30:00	Matenaers	V-339/11_NT 2 µm_iT_S5
174	1.6446	0.16828	GMA/MMA on BSG	2017-06-17 13:30:00	Matenaers	V-339/11_NT 2 µm_iT_S5-1
175	1.6199	0.26683	GMA/MMA on BSG	2017-06-17 13:31:00	Matenaers	V-339/11_NT 2 µm_iT_S5-2
176	1.7453	0.14694	GMA/MMA on BSG	2017-06-17 13:31:00	Matenaers	V-339/11_NT 2 µm_iT_S5-3
177	1.6844	0.09649	GMA/MMA on BSG	2017-06-17 13:31:00	Matenaers	V-339/11_NT 2 µm_iT_S5-4
178	1.7885	0.11097	GMA/MMA on BSG	2017-06-17 13:31:00	Matenaers	V-339/11_NT 2 µm_iT_S5-5
179	1.9097	0.52367	GMA/MMA on BSG	2017-06-17 13:32:00	Matenaers	V-339/11_NT 2 µm_oT_S6
180	1.8964	0.51437	GMA/MMA on BSG	2017-06-17 13:32:00	Matenaers	V-339/11_NT 2 µm_oT_S6-1
181	1.9215	0.4983	GMA/MMA on BSG	2017-06-17 13:32:00	Matenaers	V-339/11_NT 2 µm_oT_S6-2
182	1.8863	0.52868	GMA/MMA on BSG	2017-06-17 13:32:00	Matenaers	V-339/11_NT 2 µm_oT_S6-3
183	1.8356	0.38981	GMA/MMA on BSG	2017-06-17 13:32:00	Matenaers	V-339/11_NT 2 µm_oT_S6-4
184	1.816	0.42863	GMA/MMA on BSG	2017-06-17 13:32:00	Matenaers	V-339/11_NT 2 µm_oT_S6-5
185	1.7836	0.1403	GMA/MMA on BSG	2017-06-17 13:32:00	Matenaers	V-339/11_NT 2 µm_iT_S6
186	1.8908	0.2003	GMA/MMA on BSG	2017-06-17 13:32:00	Matenaers	V-339/11_NT 2 µm_iT_S6-1
187	1.9052	0.21355	GMA/MMA on BSG	2017-06-17 13:32:00	Matenaers	V-339/11_NT 2 µm_iT_S6-2
188	1.716	0.06718	GMA/MMA on BSG	2017-06-17 13:32:00	Matenaers	V-339/11_NT 2 µm_iT_S6-3
189	2.1165	0	GMA/MMA on BSG	2017-06-17 13:32:00	Matenaers	V-339/11_NT 2 µm_iT_S6-4
190	1.792	0.08867	GMA/MMA on BSG	2017-06-17 13:32:00	Matenaers	V-339/11_NT 2 µm_iT_S6-5
191	1.7995	0.45872	GMA/MMA on BSG	2017-06-17 13:33:00	Matenaers	V-339/11_NT 2 µm_oT_S7
192	1.7729	0.44189	GMA/MMA on BSG	2017-06-17 13:33:00	Matenaers	V-339/11_NT 2 µm_oT_S7-1
193	1.793	0.4733	GMA/MMA on BSG	2017-06-17 13:33:00	Matenaers	V-339/11_NT 2 µm_oT_S7-2
194	1.7766	0.44323	GMA/MMA on BSG	2017-06-17 13:33:00	Matenaers	V-339/11_NT 2 µm_oT_S7-3
195	1.7748	0.49489	GMA/MMA on BSG	2017-06-17 13:33:00	Matenaers	V-339/11_NT 2 µm_oT_S7-4
196	1.773	0.4716	GMA/MMA on BSG	2017-06-17 13:33:00	Matenaers	V-339/11_NT 2 µm_oT_S7-5
197	1.7851	0.12825	GMA/MMA on BSG	2017-06-17 13:33:00	Matenaers	V-339/11_NT 2 µm_iT_S7-1
198	1.7382	0.19765	GMA/MMA on BSG	2017-06-17 13:33:00	Matenaers	V-339/11_NT 2 µm_iT_S7-2
199	1.7895	0.152	GMA/MMA on BSG	2017-06-17 13:33:00	Matenaers	V-339/11_NT 2 µm_iT_S7-3
200	1.7796	0.04379	GMA/MMA on BSG	2017-06-17 13:33:00	Matenaers	V-339/11_NT 2 µm_iT_S7-5
201	1.6418	0.19156	GMA/MMA on BSG	2017-06-17 13:33:00	Matenaers	V-339/11_NT 2 µm_iT_S7-6
202	1.6246	0.14722	GMA/MMA on BSG	2017-06-17 13:33:00	Matenaers	V-339/11_NT 2 µm_iT_S7-7
203	1.7931	0.4267	GMA/MMA on BSG	2017-06-17 13:34:00	Matenaers	V-339/11_NT 2 µm_oT_S8
204	1.7885	0.42456	GMA/MMA on BSG	2017-06-17 13:34:00	Matenaers	V-339/11_NT 2 µm_oT_S8-1
205	1.7961	0.42763	GMA/MMA on BSG	2017-06-17 13:34:00	Matenaers	V-339/11_NT 2 µm_oT_S8-2
206	1.7828	0.42467	GMA/MMA on BSG	2017-06-17 13:34:00	Matenaers	V-339/11_NT 2 µm_oT_S8-3
207	1.8035	0.37177	GMA/MMA on BSG	2017-06-17 13:34:00	Matenaers	V-339/11_NT 2 µm_oT_S8-4
208	1.7924	0.42308	GMA/MMA on BSG	2017-06-17 13:34:00	Matenaers	V-339/11_NT 2 µm_oT_S8-5
209	1.7691	0.15648	GMA/MMA on BSG	2017-06-17 13:34:00	Matenaers	V-339/11_NT 2 µm_iT_S8
210	1.7966	0.14378	GMA/MMA on BSG	2017-06-17 13:34:00	Matenaers	V-339/11_NT 2 µm_iT_S8-1
211	1.7713	0.0545	GMA/MMA on BSG	2017-06-17 13:35:00	Matenaers	V-339/11_NT 2 µm_iT_S8-2
212	1.6988	0.36426	GMA/MMA on BSG	2017-06-17 13:35:00	Matenaers	V-339/11_NT 2 µm_iT_S8-3
213	1.7097	0.35845	GMA/MMA on BSG	2017-06-17 13:35:00	Matenaers	V-339/11_NT 2 µm_iT_S8-4
214	1.7929	0.1519	GMA/MMA on BSG	2017-06-17 13:35:00	Matenaers	V-339/11_NT 2 µm_iT_S8-5
215	1.5847	0.48366	GMA/MMA on BSG	2017-06-17 13:35:00	Matenaers	V-339/11_NT 2 µm_oT_S9
216	1.5636	0.47381	GMA/MMA on BSG	2017-06-17 13:35:00	Matenaers	V-339/11_NT 2 µm_oT_S9-1
217	1.784	0.40986	GMA/MMA on BSG	2017-06-17 13:35:00	Matenaers	V-339/11_NT 2 µm_oT_S9-2
218	1.7646	0.45087	GMA/MMA on BSG	2017-06-17 13:35:00	Matenaers	V-339/11_NT 2 µm_oT_S9-3
219	1.7154	0.45269	GMA/MMA on BSG	2017-06-17 13:35:00	Matenaers	V-339/11_NT 2 µm_oT_S9-4
220	1.7726	0.43291	GMA/MMA on BSG	2017-06-17 13:35:00	Matenaers	V-339/11_NT 2 µm_oT_S9-5
221	1.7693	0.12136	GMA/MMA on BSG	2017-06-17 13:35:00	Matenaers	V-339/11_NT 2 µm_iT_S9
222	1.7737	0.16244	GMA/MMA on BSG	2017-06-17 13:35:00	Matenaers	V-339/11_NT 2 µm_iT_S9-1
223	1.5903	0.20018	GMA/MMA on BSG	2017-06-17 13:35:00	Matenaers	V-339/11_NT 2 µm_iT_S9-2
224	1.6252	0.15787	GMA/MMA on BSG	2017-06-17 13:35:00	Matenaers	V-339/11_NT 2 µm_iT_S9-3
225	1.7213	0.183	GMA/MMA on BSG	2017-06-17 13:36:00	Matenaers	V-339/11_NT 2 µm_iT_S9-4
226	1.7179	0.13537	GMA/MMA on BSG	2017-06-17 13:36:00	Matenaers	V-339/11_NT 2 µm_iT_S9-5
227	1.9059	0.44975	GMA/MMA on BSG	2017-06-17 13:36:00	Matenaers	V-339/11_NT 2 µm_oT_S10
228	1.7776	0.42581	GMA/MMA on BSG	2017-06-17 13:36:00	Matenaers	V-339/11_NT 2 µm_oT_S10-1
229	1.8118	0.3238	GMA/MMA on BSG	2017-06-17 13:36:00	Matenaers	V-339/11_NT 2 µm_oT_S10-2
230	1.77	0.49336	GMA/MMA on BSG	2017-06-17 13:36:00	Matenaers	V-339/11_NT 2 µm_oT_S10-3
231	1.77	0.52493	GMA/MMA on BSG	2017-06-17 13:36:00	Matenaers	V-339/11_NT 2 µm_oT_S10-4
232	1.7774	0.43445	GMA/MMA on BSG	2017-06-17 13:36:00	Matenaers	V-339/11_NT 2 µm_oT_S10-5
233	1.75	0.19165	GMA/MMA on BSG	2017-06-17 13:36:00	Matenaers	V-339/11_NT 2 µm_iT_S10
234	1.7604	0.16496	GMA/MMA on BSG	2017-06-17 13:36:00	Matenaers	V-339/11_NT 2 µm_iT_S10-1
235	1.7589	0.22939	GMA/MMA on BSG	2017-06-17 13:36:00	Matenaers	V-339/11_NT 2 µm_iT_S10-2
236	1.7949	0.10675	GMA/MMA on BSG	2017-06-17 13:36:00	Matenaers	V-339/11_NT 2 µm_iT_S10-3
237	1.7703	0.16833	GMA/MMA on BSG	2017-06-17 13:36:00	Matenaers	V-339/11_NT 2 µm_iT_S10-5
238	1.702	0.22534	GMA/MMA on BSG	2017-06-17 13:36:00	Matenaers	V-339/11_NT 2 µm_iT_S10-6
239	2.7295	0.42152	GMA/MMA on BSG	2017-06-17 13:37:00	Matenaers	V-339/11_NT 3 µm_oT_S1
240	2.7835	0.45362	GMA/MMA on BSG	2017-06-17 13:37:00	Matenaers	V-339/11_NT 3 µm_oT_S1-1
241	2.9009	0.36217	GMA/MMA on BSG	2017-06-17 13:37:00	Matenaers	V-339/11_NT 3 µm_oT_S1-2
242	2.9544	0.39925	GMA/MMA on BSG	2017-06-17 13:37:00	Matenaers	V-339/11_NT 3 µm_oT_S1-3
243	2.8289	0.434	GMA/MMA on BSG	2017-06-17 13:37:00	Matenaers	V-339/11_NT 3 µm_oT_S1-4
244	2.9893	0.36384	GMA/MMA on BSG	2017-06-17 13:37:00	Matenaers	V-339/11_NT 3 µm_oT_S1-5
245	2.8267	0.06673	GMA/MMA on BSG	2017-06-17 13:37:00	Matenaers	V-339/11_NT 3 µm_iT_S1
246	2.847	0	GMA/MMA on BSG	2017-06-17 13:37:00	Matenaers	V-339/11_NT 3 µm_iT_S1-1
247	0.5	0	GMA/MMA on BSG	2017-06-17 13:38:00	Matenaers	V-339/11_NT 3 µm_iT_S1-2
248	2.1256	0	GMA/MMA on BSG	2017-06-17 13:38:00	Matenaers	V-339/11_NT 3 µm_iT_S1-3
249	0.5	0	GMA/MMA on BSG	2017-06-17 13:38:00	Matenaers	V-339/11_NT 3 µm_iT_S1-4
250	1.1527	0	GMA/MMA on BSG	2017-06-17 13:38:00	Matenaers	V-339/11_NT 3 µm_iT_S1-5
251	1.151	0	GMA/MMA on BSG	2017-06-17 13:38:00	Matenaers	V-339/11_NT 3 µm_iT_S1-6
252	0.5	0	GMA/MMA on BSG	2017-06-17 13:38:00	Matenaers	V-339/11_NT 3 µm_iT_S1-7
253	2.4856	0.40637	GMA/MMA on BSG	2017-06-17 13:39:00	Matenaers	V-339/11_NT 3 µm_oT_S2
254	2.4987	0.41913	GMA/MMA on BSG	2017-06-17 13:40:00	Matenaers	V-339/11_NT 3 µm_oT_S2-1
255	2.5384	0.38926	GMA/MMA on BSG	2017-06-17 13:40:00	Matenaers	V-339/11_NT 3 µm_oT_S2-2
256	2.4086	0.4095	GMA/MMA on BSG	2017-06-17 13:40:00	Matenaers	V-339/11_NT 3 µm_oT_S2-3
257	2.373	0.41397	GMA/MMA on BSG	2017-06-17 13:40:00	Matenaers	V-339/11_NT 3 µm_oT_S2-4
258	2.5403	0.41063	GMA/MMA on BSG	2017-06-17 13:40:00	Matenaers	V-339/11_NT 3 µm_oT_S2-5
259	2.1529	0.02753	GMA/MMA on BSG	2017-06-17 13:40:00	Matenaers	V-339/11_NT 3 µm_iT_S2
260	2.229	0.04331	GMA/MMA on BSG	2017-06-17 13:40:00	Matenaers	V-339/11_NT 3 µm_iT_S2-1
261	2.2138	0.09106	GMA/MMA on BSG	2017-06-17 13:40:00	Matenaers	V-339/11_NT 3 µm_iT_S2-2
262	2.2021	0.10282	GMA/MMA on BSG	2017-06-17 13:40:00	Matenaers	V-339/11_NT 3 µm_iT_S2-3
263	2.1977	0.08779	GMA/MMA on BSG	2017-06-17 13:40:00	Matenaers	V-339/11_NT 3 µm_iT_S2-4
264	2.2258	0.13872	GMA/MMA on BSG	2017-06-17 13:40:00	Matenaers	V-339/11_NT 3 µm_iT_S2-5
265	2.6382	0.40787	GMA/MMA on BSG	2017-06-17 13:40:00	Matenaers	V-339/11_NT 3 µm_oT_S3
266	2.6651	0.45628	GMA/MMA on BSG	2017-06-17 13:40:00	Matenaers	V-339/11_NT 3 µm_oT_S3-1
267	2.5547	0.34459	GMA/MMA on BSG	2017-06-17 13:40:00	Matenaers	V-339/11_NT 3 µm_oT_S3-2
268	2.6854	0.46754	GMA/MMA on BSG	2017-06-17 13:40:00	Matenaers	V-339/11_NT 3 µm_oT_S3-3
269	2.7523	0.48379	GMA/MMA on BSG	2017-06-17 13:40:00	Matenaers	V-339/11_NT 3 µm_oT_S3-4
270	2.7819	0.39901	GMA/MMA on BSG	2017-06-17 13:41:00	Matenaers	V-339/11_NT 3 µm_oT_S3-5
271	0.5	0	GMA/MMA on BSG	2017-06-17 13:41:00	Matenaers	V-339/11_NT 3 µm_iT_S3
272	0.5	0	GMA/MMA on BSG	2017-06-17 13:41:00	Matenaers	V-339/11_NT 3 µm_iT_S3-1
273	0.5	0	GMA/MMA on BSG	2017-06-17 13:41:00	Matenaers	V-339/11_NT 3 µm_iT_S3-2
274	2.8913	0	GMA/MMA on BSG	2017-06-17 13:41:00	Matenaers	V-339/11_NT 3 µm_iT_S3-3
275	2.8249	0.07393	GMA/MMA on BSG	2017-06-17 13:41:00	Matenaers	V-339/11_NT 3 µm_iT_S3-4
276	2.8715	0	GMA/MMA on BSG	2017-06-17 13:41:00	Matenaers	V-339/11_NT 3 µm_iT_S3-5
277	2.61	0.40212	GMA/MMA on BSG	2017-06-17 13:43:00	Matenaers	V-339/11_NT 3 µm_oT_S4
278	2.5695	0.41953	GMA/MMA on BSG	2017-06-17 13:43:00	Matenaers	V-339/11_NT 3 µm_oT_S4-1
279	2.7763	0.40082	GMA/MMA on BSG	2017-06-17 13:43:00	Matenaers	V-339/11_NT 3 µm_oT_S4-2
280	2.7758	0.45347	GMA/MMA on BSG	2017-06-17 13:43:00	Matenaers	V-339/11_NT 3 µm_oT_S4-3
281	2.8007	0.45055	GMA/MMA on BSG	2017-06-17 13:43:00	Matenaers	V-339/11_NT 3 µm_oT_S4-4
282	2.6856	0.43574	GMA/MMA on BSG	2017-06-17 13:44:00	Matenaers	V-339/11_NT 3 µm_oT_S4-5
283	0.5	0	GMA/MMA on BSG	2017-06-17 13:44:00	Matenaers	V-339/11_NT 3 µm_iT_S4
284	0.5	0	GMA/MMA on BSG	2017-06-17 13:44:00	Matenaers	V-339/11_NT 3 µm_iT_S4-1
285	0.5	0	GMA/MMA on BSG	2017-06-17 13:44:00	Matenaers	V-339/11_NT 3 µm_iT_S4-2
286	2.581	0	GMA/MMA on BSG	2017-06-17 13:44:00	Matenaers	V-339/11_NT 3 µm_iT_S4-3
287	2.5122	0.00563	GMA/MMA on BSG	2017-06-17 13:44:00	Matenaers	V-339/11_NT 3 µm_iT_S4-4
288	2.5203	0.08119	GMA/MMA on BSG	2017-06-17 13:44:00	Matenaers	V-339/11_NT 3 µm_iT_S4-5
289	2.8032	0.41836	GMA/MMA on BSG	2017-06-17 13:44:00	Matenaers	V-339/11_NT 3 µm_oT_S5
290	2.781	0.42922	GMA/MMA on BSG	2017-06-17 13:44:00	Matenaers	V-339/11_NT 3 µm_oT_S5-1
291	2.7716	0.43074	GMA/MMA on BSG	2017-06-17 13:44:00	Matenaers	V-339/11_NT 3 µm_oT_S5-2
292	2.7564	0.40827	GMA/MMA on BSG	2017-06-17 13:44:00	Matenaers	V-339/11_NT 3 µm_oT_S5-3
293	2.8158	0.43703	GMA/MMA on BSG	2017-06-17 13:44:00	Matenaers	V-339/11_NT 3 µm_oT_S5-4
294	2.8494	0.38757	GMA/MMA on BSG	2017-06-17 13:44:00	Matenaers	V-339/11_NT 3 µm_oT_S5-5
295	0.5	0	GMA/MMA on BSG	2017-06-17 13:44:00	Matenaers	V-339/11_NT 3 µm_iT_S5
296	0.5	0	GMA/MMA on BSG	2017-06-17 13:44:00	Matenaers	V-339/11_NT 3 µm_iT_S5-1
297	0.5	0	GMA/MMA on BSG	2017-06-17 13:44:00	Matenaers	V-339/11_NT 3 µm_iT_S5-2
298	2.5793	0	GMA/MMA on BSG	2017-06-17 13:44:00	Matenaers	V-339/11_NT 3 µm_iT_S5-3
299	2.6626	0	GMA/MMA on BSG	2017-06-17 13:45:00	Matenaers	V-339/11_NT 3 µm_iT_S5-4
300	2.6358	0	GMA/MMA on BSG	2017-06-17 13:45:00	Matenaers	V-339/11_NT 3 µm_iT_S5-5
301	2.7194	0.41759	GMA/MMA on BSG	2017-06-17 13:45:00	Matenaers	V-339/11_NT 3 µm_oT_S6
302	2.816	0.30317	GMA/MMA on BSG	2017-06-17 13:45:00	Matenaers	V-339/11_NT 3 µm_oT_S6-1
303	2.7789	0.43366	GMA/MMA on BSG	2017-06-17 13:45:00	Matenaers	V-339/11_NT 3 µm_oT_S6-2
304	2.7231	0.43533	GMA/MMA on BSG	2017-06-17 13:45:00	Matenaers	V-339/11_NT 3 µm_oT_S6-3
305	2.656	0.40637	GMA/MMA on BSG	2017-06-17 13:45:00	Matenaers	V-339/11_NT 3 µm_oT_S6-4
306	2.6648	0.43562	GMA/MMA on BSG	2017-06-17 13:45:00	Matenaers	V-339/11_NT 3 µm_oT_S6-5
307	2.0945	0	GMA/MMA on BSG	2017-06-17 13:45:00	Matenaers	V-339/11_NT 3 µm_iT_S6
308	0.5	0	GMA/MMA on BSG	2017-06-17 13:45:00	Matenaers	V-339/11_NT 3 µm_iT_S6-1
309	0.5	0	GMA/MMA on BSG	2017-06-17 13:45:00	Matenaers	V-339/11_NT 3 µm_iT_S6-3
310	2.4904	0	GMA/MMA on BSG	2017-06-17 13:45:00	Matenaers	V-339/11_NT 3 µm_iT_S6-4
311	2.519	0.0068	GMA/MMA on BSG	2017-06-17 13:45:00	Matenaers	V-339/11_NT 3 µm_iT_S6-5
312	0.5	0	GMA/MMA on BSG	2017-06-17 13:45:00	Matenaers	V-339/11_NT 3 µm_iT_S6-6
313	2.6207	0.4088	GMA/MMA on BSG	2017-06-17 13:46:00	Matenaers	V-339/11_NT 3 µm_oT_S7
314	2.5731	0.31336	GMA/MMA on BSG	2017-06-17 13:46:00	Matenaers	V-339/11_NT 3 µm_oT_S7-1
315	2.5298	0.40384	GMA/MMA on BSG	2017-06-17 13:46:00	Matenaers	V-339/11_NT 3 µm_oT_S7-2
316	2.4275	0.46696	GMA/MMA on BSG	2017-06-17 13:46:00	Matenaers	V-339/11_NT 3 µm_oT_S7-3
317	2.6622	0.29977	GMA/MMA on BSG	2017-06-17 13:46:00	Matenaers	V-339/11_NT 3 µm_oT_S7-4
318	2.5717	0.29031	GMA/MMA on BSG	2017-06-17 13:46:00	Matenaers	V-339/11_NT 3 µm_oT_S7-5
319	2.509	0	GMA/MMA on BSG	2017-06-17 13:46:00	Matenaers	V-339/11_NT 3 µm_iT_S7
320	0.5	0	GMA/MMA on BSG	2017-06-17 13:46:00	Matenaers	V-339/11_NT 3 µm_iT_S7-1
321	0.5	0	GMA/MMA on BSG	2017-06-17 13:46:00	Matenaers	V-339/11_NT 3 µm_iT_S7-2
322	0.5	0	GMA/MMA on BSG	2017-06-17 13:46:00	Matenaers	V-339/11_NT 3 µm_iT_S7-3
323	0.5	0	GMA/MMA on BSG	2017-06-17 13:46:00	Matenaers	V-339/11_NT 3 µm_iT_S7-4
324	2.4252	0	GMA/MMA on BSG	2017-06-17 13:46:00	Matenaers	V-339/11_NT 3 µm_iT_S7-5
325	2.6059	0.39217	GMA/MMA on BSG	2017-06-17 13:47:00	Matenaers	V-339/11_NT 3 µm_oT_S8
326	2.6508	0.40669	GMA/MMA on BSG	2017-06-17 13:47:00	Matenaers	V-339/11_NT 3 µm_oT_S8-1
327	2.5316	0.46055	GMA/MMA on BSG	2017-06-17 13:47:00	Matenaers	V-339/11_NT 3 µm_oT_S8-2
328	2.535	0.39939	GMA/MMA on BSG	2017-06-17 13:47:00	Matenaers	V-339/11_NT 3 µm_oT_S8-3
329	2.5488	0.37052	GMA/MMA on BSG	2017-06-17 13:47:00	Matenaers	V-339/11_NT 3 µm_oT_S8-4
330	2.6767	0.44393	GMA/MMA on BSG	2017-06-17 13:47:00	Matenaers	V-339/11_NT 3 µm_oT_S8-5
331	1.1526	0	GMA/MMA on BSG	2017-06-17 13:47:00	Matenaers	V-339/11_NT 3 µm_iT_S8
332	0.5	0	GMA/MMA on BSG	2017-06-17 13:47:00	Matenaers	V-339/11_NT 3 µm_iT_S8-1
333	0.5	0	GMA/MMA on BSG	2017-06-17 13:47:00	Matenaers	V-339/11_NT 3 µm_iT_S8-2
334	2.5006	0.05561	GMA/MMA on BSG	2017-06-17 13:47:00	Matenaers	V-339/11_NT 3 µm_iT_S8-3
335	0.5	0	GMA/MMA on BSG	2017-06-17 13:47:00	Matenaers	V-339/11_NT 3 µm_iT_S8-4
336	2.1585	0	GMA/MMA on BSG	2017-06-17 13:47:00	Matenaers	V-339/11_NT 3 µm_iT_S8-5
337	2.6641	0.40615	GMA/MMA on BSG	2017-06-17 13:48:00	Matenaers	V-339/11_NT 3 µm_oT_S9
338	2.6221	0.42833	GMA/MMA on BSG	2017-06-17 13:48:00	Matenaers	V-339/11_NT 3 µm_oT_S9-1
339	2.5999	0.3645	GMA/MMA on BSG	2017-06-17 13:48:00	Matenaers	V-339/11_NT 3 µm_oT_S9-2
340	2.6648	0.38869	GMA/MMA on BSG	2017-06-17 13:48:00	Matenaers	V-339/11_NT 3 µm_oT_S9-3
341	2.55	0.39168	GMA/MMA on BSG	2017-06-17 13:48:00	Matenaers	V-339/11_NT 3 µm_oT_S9-4
342	2.6347	0.41079	GMA/MMA on BSG	2017-06-17 13:48:00	Matenaers	V-339/11_NT 3 µm_oT_S9-5
343	0.5	0	GMA/MMA on BSG	2017-06-17 13:48:00	Matenaers	V-339/11_NT 3 µm_iT_S9
344	2.3849	0	GMA/MMA on BSG	2017-06-17 13:48:00	Matenaers	V-339/11_NT 3 µm_iT_S9-1
345	0.5	0	GMA/MMA on BSG	2017-06-17 13:49:00	Matenaers	V-339/11_NT 3 µm_iT_S9-2
346	2.4882	0.379	GMA/MMA on BSG	2017-06-17 13:49:00	Matenaers	V-339/11_NT 3 µm_iT_S9-3
347	2.6375	0	GMA/MMA on BSG	2017-06-17 13:49:00	Matenaers	V-339/11_NT 3 µm_iT_S9-4
348	2.5166	0	GMA/MMA on BSG	2017-06-17 13:49:00	Matenaers	V-339/11_NT 3 µm_iT_S9-5
349	2.6932	0.46463	GMA/MMA on BSG	2017-06-17 13:49:00	Matenaers	V-339/11_NT 3 µm_oT_S10
350	2.6998	0.40847	GMA/MMA on BSG	2017-06-17 13:49:00	Matenaers	V-339/11_NT 3 µm_oT_S10-1
351	2.6875	0.45204	GMA/MMA on BSG	2017-06-17 13:49:00	Matenaers	V-339/11_NT 3 µm_oT_S10-2
352	2.6754	0.44412	GMA/MMA on BSG	2017-06-17 13:49:00	Matenaers	V-339/11_NT 3 µm_oT_S10-3
353	2.7403	0.44949	GMA/MMA on BSG	2017-06-17 13:49:00	Matenaers	V-339/11_NT 3 µm_oT_S10-4
354	2.709	0.44329	GMA/MMA on BSG	2017-06-17 13:50:00	Matenaers	V-339/11_NT 3 µm_oT_S10-5
355	0.5	0	GMA/MMA on BSG	2017-06-17 13:50:00	Matenaers	V-339/11_NT 3 µm_iT_S10
356	0.5	0	GMA/MMA on BSG	2017-06-17 13:50:00	Matenaers	V-339/11_NT 3 µm_iT_S10-1
357	0.5	0	GMA/MMA on BSG	2017-06-17 13:50:00	Matenaers	V-339/11_NT 3 µm_iT_S10-2
358	2.5419	0	GMA/MMA on BSG	2017-06-17 13:50:00	Matenaers	V-339/11_NT 3 µm_iT_S10-3
359	0.5	0	GMA/MMA on BSG	2017-06-17 13:50:00	Matenaers	V-339/11_NT 3 µm_iT_S10-4
360	0.5	0	GMA/MMA on BSG	2017-06-17 13:50:00	Matenaers	V-339/11_NT 3 µm_iT_S10-5
361	0.76595	0.63244	GMA/MMA on BSG	2017-06-17 14:07:00	Matenaers	V-448/06_NT 1 µm_oT_S1
362	0.94771	0.53432	GMA/MMA on BSG	2017-06-17 14:07:00	Matenaers	V-448/06_NT 1 µm_oT_S1-1
363	1.0449	0.57549	GMA/MMA on BSG	2017-06-17 14:07:00	Matenaers	V-448/06_NT 1 µm_oT_S1-2
364	1.109	0.55352	GMA/MMA on BSG	2017-06-17 14:07:00	Matenaers	V-448/06_NT 1 µm_oT_S1-3
365	1.113	0.53463	GMA/MMA on BSG	2017-06-17 14:07:00	Matenaers	V-448/06_NT 1 µm_oT_S1-4
366	1.0846	0.46439	GMA/MMA on BSG	2017-06-17 14:07:00	Matenaers	V-448/06_NT 1 µm_oT_S1-5
367	0.73728	0.27207	GMA/MMA on BSG	2017-06-17 14:07:00	Matenaers	V-448/06_NT 1 µm_iT_S1
368	0.75173	0.26945	GMA/MMA on BSG	2017-06-17 14:07:00	Matenaers	V-448/06_NT 1 µm_iT_S1-1
369	0.74123	0.26525	GMA/MMA on BSG	2017-06-17 14:07:00	Matenaers	V-448/06_NT 1 µm_iT_S1-2
370	0.74382	0.31406	GMA/MMA on BSG	2017-06-17 14:07:00	Matenaers	V-448/06_NT 1 µm_iT_S1-3
371	0.97473	0.27947	GMA/MMA on BSG	2017-06-17 14:07:00	Matenaers	V-448/06_NT 1 µm_iT_S1-4
372	1.0348	0.41936	GMA/MMA on BSG	2017-06-17 14:07:00	Matenaers	V-448/06_NT 1 µm_iT_S1-5
373	0.89083	0.56098	GMA/MMA on BSG	2017-06-17 14:08:00	Matenaers	V-448/06_NT 1 µm_oT_S2
374	0.88206	0.5197	GMA/MMA on BSG	2017-06-17 14:08:00	Matenaers	V-448/06_NT 1 µm_oT_S2-1
375	0.83759	0.47114	GMA/MMA on BSG	2017-06-17 14:08:00	Matenaers	V-448/06_NT 1 µm_oT_S2-2
376	0.83363	0.52966	GMA/MMA on BSG	2017-06-17 14:08:00	Matenaers	V-448/06_NT 1 µm_oT_S2-3
377	0.90345	0.52506	GMA/MMA on BSG	2017-06-17 14:08:00	Matenaers	V-448/06_NT 1 µm_oT_S2-4
378	0.90104	0.55004	GMA/MMA on BSG	2017-06-17 14:08:00	Matenaers	V-448/06_NT 1 µm_oT_S2-5
379	0.88261	0.41088	GMA/MMA on BSG	2017-06-17 14:08:00	Matenaers	V-448/06_NT 1 µm_iT_S2
380	0.87819	0.17825	GMA/MMA on BSG	2017-06-17 14:08:00	Matenaers	V-448/06_NT 1 µm_iT_S2-1
381	0.87859	0.16647	GMA/MMA on BSG	2017-06-17 14:08:00	Matenaers	V-448/06_NT 1 µm_iT_S2-2
382	0.87773	0.22547	GMA/MMA on BSG	2017-06-17 14:08:00	Matenaers	V-448/06_NT 1 µm_iT_S2-3
383	0.88612	0.23412	GMA/MMA on BSG	2017-06-17 14:08:00	Matenaers	V-448/06_NT 1 µm_iT_S2-4
384	0.82791	0.2447	GMA/MMA on BSG	2017-06-17 14:08:00	Matenaers	V-448/06_NT 1 µm_iT_S2-5
385	0.68078	0.54147	GMA/MMA on BSG	2017-06-17 14:09:00	Matenaers	V-448/06_NT 1 µm_oT_S3
386	0.68733	0.53386	GMA/MMA on BSG	2017-06-17 14:09:00	Matenaers	V-448/06_NT 1 µm_oT_S3-1
387	0.65822	0.48423	GMA/MMA on BSG	2017-06-17 14:09:00	Matenaers	V-448/06_NT 1 µm_oT_S3-2
388	0.67524	0.44792	GMA/MMA on BSG	2017-06-17 14:09:00	Matenaers	V-448/06_NT 1 µm_oT_S3-3
389	0.68354	0.45669	GMA/MMA on BSG	2017-06-17 14:09:00	Matenaers	V-448/06_NT 1 µm_oT_S3-4
390	0.6885	0.4467	GMA/MMA on BSG	2017-06-17 14:09:00	Matenaers	V-448/06_NT 1 µm_oT_S3-5
391	0.81983	0.34285	GMA/MMA on BSG	2017-06-17 14:09:00	Matenaers	V-448/06_NT 1 µm_iT_S3
392	0.82508	0.35255	GMA/MMA on BSG	2017-06-17 14:09:00	Matenaers	V-448/06_NT 1 µm_iT_S3-1
393	0.81455	0.31619	GMA/MMA on BSG	2017-06-17 14:09:00	Matenaers	V-448/06_NT 1 µm_iT_S3-2
394	0.67039	0.29123	GMA/MMA on BSG	2017-06-17 14:09:00	Matenaers	V-448/06_NT 1 µm_iT_S3-3
395	0.66003	0.31095	GMA/MMA on BSG	2017-06-17 14:09:00	Matenaers	V-448/06_NT 1 µm_iT_S3-4
396	0.62587	0.31243	GMA/MMA on BSG	2017-06-17 14:09:00	Matenaers	V-448/06_NT 1 µm_iT_S3-5
397	0.98289	0.4897	GMA/MMA on BSG	2017-06-17 14:09:00	Matenaers	V-448/06_NT 1 µm_oT_S4
398	0.87344	0.57542	GMA/MMA on BSG	2017-06-17 14:09:00	Matenaers	V-448/06_NT 1 µm_oT_S4-1
399	1.0276	0.52508	GMA/MMA on BSG	2017-06-17 14:09:00	Matenaers	V-448/06_NT 1 µm_oT_S4-2
400	1.0549	0.50298	GMA/MMA on BSG	2017-06-17 14:09:00	Matenaers	V-448/06_NT 1 µm_oT_S4-3
401	0.94338	0.48744	GMA/MMA on BSG	2017-06-17 14:09:00	Matenaers	V-448/06_NT 1 µm_oT_S4-4
402	0.81752	0.53859	GMA/MMA on BSG	2017-06-17 14:09:00	Matenaers	V-448/06_NT 1 µm_oT_S4-5
403	0.89984	0.21387	GMA/MMA on BSG	2017-06-17 14:10:00	Matenaers	V-448/06_NT 1 µm_iT_S4
404	0.88419	0.21361	GMA/MMA on BSG	2017-06-17 14:10:00	Matenaers	V-448/06_NT 1 µm_iT_S4-3
405	0.8213	0.19614	GMA/MMA on BSG	2017-06-17 14:10:00	Matenaers	V-448/06_NT 1 µm_iT_S4-4
406	0.87592	0.20201	GMA/MMA on BSG	2017-06-17 14:10:00	Matenaers	V-448/06_NT 1 µm_iT_S4-5
407	0.82637	0.21066	GMA/MMA on BSG	2017-06-17 14:10:00	Matenaers	V-448/06_NT 1 µm_iT_S4-6
408	0.81859	0.20195	GMA/MMA on BSG	2017-06-17 14:10:00	Matenaers	V-448/06_NT 1 µm_iT_S4-7
409	0.8871	0.42352	GMA/MMA on BSG	2017-06-17 14:10:00	Matenaers	V-448/06_NT 1 µm_oT_S5
410	0.89233	0.58723	GMA/MMA on BSG	2017-06-17 14:10:00	Matenaers	V-448/06_NT 1 µm_oT_S5-1
411	0.89548	0.44229	GMA/MMA on BSG	2017-06-17 14:10:00	Matenaers	V-448/06_NT 1 µm_oT_S5-2
412	0.8338	0.50447	GMA/MMA on BSG	2017-06-17 14:11:00	Matenaers	V-448/06_NT 1 µm_oT_S5-3
413	0.83052	0.44711	GMA/MMA on BSG	2017-06-17 14:11:00	Matenaers	V-448/06_NT 1 µm_oT_S5-4
414	0.7589	0.54698	GMA/MMA on BSG	2017-06-17 14:11:00	Matenaers	V-448/06_NT 1 µm_oT_S5-5
415	0.82496	0.20566	GMA/MMA on BSG	2017-06-17 14:11:00	Matenaers	V-448/06_NT 1 µm_iT_S5
416	0.62044	0.37833	GMA/MMA on BSG	2017-06-17 14:11:00	Matenaers	V-448/06_NT 1 µm_iT_S5-1
417	0.62308	0.38227	GMA/MMA on BSG	2017-06-17 14:11:00	Matenaers	V-448/06_NT 1 µm_iT_S5-2
418	0.55118	0.3704	GMA/MMA on BSG	2017-06-17 14:11:00	Matenaers	V-448/06_NT 1 µm_iT_S5-3
419	0.63615	0.60356	GMA/MMA on BSG	2017-06-17 14:11:00	Matenaers	V-448/06_NT 1 µm_iT_S5-4
420	0.67098	0.40886	GMA/MMA on BSG	2017-06-17 14:11:00	Matenaers	V-448/06_NT 1 µm_iT_S5-5
421	1.3322	0.53328	GMA/MMA on BSG	2017-06-17 14:11:00	Matenaers	V-448/06_NT 1 µm_oT_S6
422	1.3572	0.51819	GMA/MMA on BSG	2017-06-17 14:11:00	Matenaers	V-448/06_NT 1 µm_oT_S6-1
423	1.2882	0.51334	GMA/MMA on BSG	2017-06-17 14:11:00	Matenaers	V-448/06_NT 1 µm_oT_S6-2
424	1.1942	0.53724	GMA/MMA on BSG	2017-06-17 14:11:00	Matenaers	V-448/06_NT 1 µm_oT_S6-3
425	1.228	0.54423	GMA/MMA on BSG	2017-06-17 14:11:00	Matenaers	V-448/06_NT 1 µm_oT_S6-4
426	1.244	0.57183	GMA/MMA on BSG	2017-06-17 14:11:00	Matenaers	V-448/06_NT 1 µm_oT_S6-5
427	1.205	0.21183	GMA/MMA on BSG	2017-06-17 14:12:00	Matenaers	V-448/06_NT 1 µm_iT_S6
428	1.2035	0.17464	GMA/MMA on BSG	2017-06-17 14:12:00	Matenaers	V-448/06_NT 1 µm_iT_S6-1
429	1.2119	0.15887	GMA/MMA on BSG	2017-06-17 14:12:00	Matenaers	V-448/06_NT 1 µm_iT_S6-2
430	1.2178	0.16385	GMA/MMA on BSG	2017-06-17 14:12:00	Matenaers	V-448/06_NT 1 µm_iT_S6-3
431	1.2464	0.19727	GMA/MMA on BSG	2017-06-17 14:12:00	Matenaers	V-448/06_NT 1 µm_iT_S6-4
432	1.2234	0.19225	GMA/MMA on BSG	2017-06-17 14:12:00	Matenaers	V-448/06_NT 1 µm_iT_S6-5
433	0.90011	0.50957	GMA/MMA on BSG	2017-06-17 14:12:00	Matenaers	V-448/06_NT 1 µm_oT_S7
434	0.90529	0.53004	GMA/MMA on BSG	2017-06-17 14:12:00	Matenaers	V-448/06_NT 1 µm_oT_S7-1
435	0.90212	0.6081	GMA/MMA on BSG	2017-06-17 14:12:00	Matenaers	V-448/06_NT 1 µm_oT_S7-2
436	0.94447	0.54346	GMA/MMA on BSG	2017-06-17 14:13:00	Matenaers	V-448/06_NT 1 µm_oT_S7-3
437	0.9479	0.53983	GMA/MMA on BSG	2017-06-17 14:13:00	Matenaers	V-448/06_NT 1 µm_oT_S7-4
438	0.94586	0.52308	GMA/MMA on BSG	2017-06-17 14:13:00	Matenaers	V-448/06_NT 1 µm_oT_S7-5
439	0.88889	0.19383	GMA/MMA on BSG	2017-06-17 14:13:00	Matenaers	V-448/06_NT 1 µm_iT_S7
440	0.88977	0.19015	GMA/MMA on BSG	2017-06-17 14:13:00	Matenaers	V-448/06_NT 1 µm_iT_S7-1
441	0.87519	0.21815	GMA/MMA on BSG	2017-06-17 14:13:00	Matenaers	V-448/06_NT 1 µm_iT_S7-2
442	0.80935	0.34071	GMA/MMA on BSG	2017-06-17 14:13:00	Matenaers	V-448/06_NT 1 µm_iT_S7-3
443	0.81468	0.26673	GMA/MMA on BSG	2017-06-17 14:13:00	Matenaers	V-448/06_NT 1 µm_iT_S7-4
444	0.81865	0.2633	GMA/MMA on BSG	2017-06-17 14:13:00	Matenaers	V-448/06_NT 1 µm_iT_S7-5
445	0.95679	0.47305	GMA/MMA on BSG	2017-06-17 14:13:00	Matenaers	V-448/06_NT 1 µm_oT_S8
446	0.96425	0.51537	GMA/MMA on BSG	2017-06-17 14:13:00	Matenaers	V-448/06_NT 1 µm_oT_S8-1
447	0.95531	0.50202	GMA/MMA on BSG	2017-06-17 14:13:00	Matenaers	V-448/06_NT 1 µm_oT_S8-2
448	0.95404	0.47068	GMA/MMA on BSG	2017-06-17 14:14:00	Matenaers	V-448/06_NT 1 µm_oT_S8-3
449	0.96428	0.56296	GMA/MMA on BSG	2017-06-17 14:14:00	Matenaers	V-448/06_NT 1 µm_oT_S8-4
450	0.95455	0.48936	GMA/MMA on BSG	2017-06-17 14:14:00	Matenaers	V-448/06_NT 1 µm_oT_S8-5
451	0.81997	0.18158	GMA/MMA on BSG	2017-06-17 14:14:00	Matenaers	V-448/06_NT 1 µm_iT_S8
452	0.88324	0.21907	GMA/MMA on BSG	2017-06-17 14:14:00	Matenaers	V-448/06_NT 1 µm_iT_S8-1
453	0.88103	0.3291	GMA/MMA on BSG	2017-06-17 14:14:00	Matenaers	V-448/06_NT 1 µm_iT_S8-2
454	0.87829	0.34036	GMA/MMA on BSG	2017-06-17 14:14:00	Matenaers	V-448/06_NT 1 µm_iT_S8-3
455	0.83718	0.29832	GMA/MMA on BSG	2017-06-17 14:14:00	Matenaers	V-448/06_NT 1 µm_iT_S8-4
456	0.87332	0.32776	GMA/MMA on BSG	2017-06-17 14:14:00	Matenaers	V-448/06_NT 1 µm_iT_S8-5
457	1.156	0.46677	GMA/MMA on BSG	2017-06-17 14:14:00	Matenaers	V-448/06_NT 1 µm_oT_S9
458	1.1395	0.52503	GMA/MMA on BSG	2017-06-17 14:14:00	Matenaers	V-448/06_NT 1 µm_oT_S9-1
459	1.2616	0.42938	GMA/MMA on BSG	2017-06-17 14:15:00	Matenaers	V-448/06_NT 1 µm_oT_S9-2
460	1.2169	0.40573	GMA/MMA on BSG	2017-06-17 14:15:00	Matenaers	V-448/06_NT 1 µm_oT_S9-3
461	1.1719	0.34367	GMA/MMA on BSG	2017-06-17 14:15:00	Matenaers	V-448/06_NT 1 µm_oT_S9-4
462	1.0782	0.40383	GMA/MMA on BSG	2017-06-17 14:15:00	Matenaers	V-448/06_NT 1 µm_oT_S9-5
463	1.1083	0.17138	GMA/MMA on BSG	2017-06-17 14:15:00	Matenaers	V-448/06_NT 1 µm_iT_S9
464	1.1065	0.2217	GMA/MMA on BSG	2017-06-17 14:15:00	Matenaers	V-448/06_NT 1 µm_iT_S9-1
465	1.1238	0.16649	GMA/MMA on BSG	2017-06-17 14:15:00	Matenaers	V-448/06_NT 1 µm_iT_S9-2
466	1.0953	0.19762	GMA/MMA on BSG	2017-06-17 14:15:00	Matenaers	V-448/06_NT 1 µm_iT_S9-3
467	1.1175	0.1769	GMA/MMA on BSG	2017-06-17 14:15:00	Matenaers	V-448/06_NT 1 µm_iT_S9-4
468	1.1653	0.15631	GMA/MMA on BSG	2017-06-17 14:15:00	Matenaers	V-448/06_NT 1 µm_iT_S9-5
469	0.83422	0.5945	GMA/MMA on BSG	2017-06-17 14:15:00	Matenaers	V-448/06_NT 1 µm_oT_S10
470	1.0208	0.51243	GMA/MMA on BSG	2017-06-17 14:15:00	Matenaers	V-448/06_NT 1 µm_oT_S10-1
471	0.97633	0.56726	GMA/MMA on BSG	2017-06-17 14:15:00	Matenaers	V-448/06_NT 1 µm_oT_S10-2
472	0.90535	0.61414	GMA/MMA on BSG	2017-06-17 14:15:00	Matenaers	V-448/06_NT 1 µm_oT_S10-3
473	1.0392	0.74397	GMA/MMA on BSG	2017-06-17 14:15:00	Matenaers	V-448/06_NT 1 µm_oT_S10-4
474	1.1365	0.54786	GMA/MMA on BSG	2017-06-17 14:16:00	Matenaers	V-448/06_NT 1 µm_oT_S10-5
475	0.75883	0.22673	GMA/MMA on BSG	2017-06-17 14:16:00	Matenaers	V-448/06_NT 1 µm_iT_S10
476	0.75747	0.25558	GMA/MMA on BSG	2017-06-17 14:16:00	Matenaers	V-448/06_NT 1 µm_iT_S10-1
477	0.75507	0.25559	GMA/MMA on BSG	2017-06-17 14:16:00	Matenaers	V-448/06_NT 1 µm_iT_S10-2
478	0.82029	0.16837	GMA/MMA on BSG	2017-06-17 14:16:00	Matenaers	V-448/06_NT 1 µm_iT_S10-3
479	0.83197	0.15547	GMA/MMA on BSG	2017-06-17 14:16:00	Matenaers	V-448/06_NT 1 µm_iT_S10-4
480	0.89948	0.29539	GMA/MMA on BSG	2017-06-17 14:16:00	Matenaers	V-448/06_NT 1 µm_iT_S10-5
481	1.673	0.47595	GMA/MMA on BSG	2017-06-17 14:16:00	Matenaers	V-448/06_NT 2 µm_oT_S1
482	1.7886	0.39812	GMA/MMA on BSG	2017-06-17 14:16:00	Matenaers	V-448/06_NT 2 µm_oT_S1-1
483	1.6067	0.49453	GMA/MMA on BSG	2017-06-17 14:16:00	Matenaers	V-448/06_NT 2 µm_oT_S1-2
484	1.6957	0.47136	GMA/MMA on BSG	2017-06-17 14:16:00	Matenaers	V-448/06_NT 2 µm_oT_S1-3
485	1.7817	0.29356	GMA/MMA on BSG	2017-06-17 14:16:00	Matenaers	V-448/06_NT 2 µm_oT_S1-4
486	1.7363	0.57654	GMA/MMA on BSG	2017-06-17 14:16:00	Matenaers	V-448/06_NT 2 µm_oT_S1-5
487	1.6635	0.13849	GMA/MMA on BSG	2017-06-17 14:16:00	Matenaers	V-448/06_NT 2 µm_iT_S1
488	1.5805	0.20728	GMA/MMA on BSG	2017-06-17 14:16:00	Matenaers	V-448/06_NT 2 µm_iT_S1-1
489	1.6686	0.14105	GMA/MMA on BSG	2017-06-17 14:16:00	Matenaers	V-448/06_NT 2 µm_iT_S1-2
490	1.6858	0.16342	GMA/MMA on BSG	2017-06-17 14:16:00	Matenaers	V-448/06_NT 2 µm_iT_S1-3
491	1.7723	0.15332	GMA/MMA on BSG	2017-06-17 14:16:00	Matenaers	V-448/06_NT 2 µm_iT_S1-4
492	1.6333	0.27022	GMA/MMA on BSG	2017-06-17 14:16:00	Matenaers	V-448/06_NT 2 µm_iT_S1-5
493	1.8706	0.41455	GMA/MMA on BSG	2017-06-17 14:17:00	Matenaers	V-448/06_NT 2 µm_oT_S2
494	1.8829	0.38294	GMA/MMA on BSG	2017-06-17 14:17:00	Matenaers	V-448/06_NT 2 µm_oT_S2-1
495	1.7378	0.35236	GMA/MMA on BSG	2017-06-17 14:17:00	Matenaers	V-448/06_NT 2 µm_oT_S2-2
496	1.794	0.48165	GMA/MMA on BSG	2017-06-17 14:17:00	Matenaers	V-448/06_NT 2 µm_oT_S2-3
497	1.75	0.53885	GMA/MMA on BSG	2017-06-17 14:17:00	Matenaers	V-448/06_NT 2 µm_oT_S2-4
498	1.775	0.31242	GMA/MMA on BSG	2017-06-17 14:17:00	Matenaers	V-448/06_NT 2 µm_oT_S2-5
499	1.7303	0.14237	GMA/MMA on BSG	2017-06-17 14:17:00	Matenaers	V-448/06_NT 2 µm_iT_S2
500	1.7715	0.17856	GMA/MMA on BSG	2017-06-17 14:17:00	Matenaers	V-448/06_NT 2 µm_iT_S2-1
501	1.7197	0.09198	GMA/MMA on BSG	2017-06-17 14:17:00	Matenaers	V-448/06_NT 2 µm_iT_S2-2
502	1.768	0.22301	GMA/MMA on BSG	2017-06-17 14:17:00	Matenaers	V-448/06_NT 2 µm_iT_S2-3
503	1.769	0.24197	GMA/MMA on BSG	2017-06-17 14:17:00	Matenaers	V-448/06_NT 2 µm_iT_S2-4
504	1.8101	0.08592	GMA/MMA on BSG	2017-06-17 14:17:00	Matenaers	V-448/06_NT 2 µm_iT_S2-5
505	1.769	0.42557	GMA/MMA on BSG	2017-06-17 14:17:00	Matenaers	V-448/06_NT 2 µm_oT_S3
506	1.7967	0.54229	GMA/MMA on BSG	2017-06-17 14:17:00	Matenaers	V-448/06_NT 2 µm_oT_S3-1
507	1.7766	0.50569	GMA/MMA on BSG	2017-06-17 14:17:00	Matenaers	V-448/06_NT 2 µm_oT_S3-2
508	1.8593	0.16003	GMA/MMA on BSG	2017-06-17 14:17:00	Matenaers	V-448/06_NT 2 µm_oT_S3-3
509	1.6623	0.46863	GMA/MMA on BSG	2017-06-17 14:18:00	Matenaers	V-448/06_NT 2 µm_oT_S3-4
510	1.6256	0.56656	GMA/MMA on BSG	2017-06-17 14:18:00	Matenaers	V-448/06_NT 2 µm_oT_S3-5
511	1.7419	0.15496	GMA/MMA on BSG	2017-06-17 14:18:00	Matenaers	V-448/06_NT 2 µm_iT_S3
512	1.6962	0.11065	GMA/MMA on BSG	2017-06-17 14:18:00	Matenaers	V-448/06_NT 2 µm_iT_S3-1
513	1.6768	0.11447	GMA/MMA on BSG	2017-06-17 14:18:00	Matenaers	V-448/06_NT 2 µm_iT_S3-2
514	1.6035	0.15489	GMA/MMA on BSG	2017-06-17 14:18:00	Matenaers	V-448/06_NT 2 µm_iT_S3-3
515	1.6727	0.20956	GMA/MMA on BSG	2017-06-17 14:18:00	Matenaers	V-448/06_NT 2 µm_iT_S3-4
516	1.6776	0.33345	GMA/MMA on BSG	2017-06-17 14:18:00	Matenaers	V-448/06_NT 2 µm_iT_S3-5
517	1.9264	0.53085	GMA/MMA on BSG	2017-06-17 14:18:00	Matenaers	V-448/06_NT 2 µm_oT_S4
518	1.9453	0.47637	GMA/MMA on BSG	2017-06-17 14:18:00	Matenaers	V-448/06_NT 2 µm_oT_S4-1
519	2.042	0.53812	GMA/MMA on BSG	2017-06-17 14:18:00	Matenaers	V-448/06_NT 2 µm_oT_S4-2
520	1.7806	0.49666	GMA/MMA on BSG	2017-06-17 14:18:00	Matenaers	V-448/06_NT 2 µm_oT_S4-3
521	1.6867	0.58042	GMA/MMA on BSG	2017-06-17 14:18:00	Matenaers	V-448/06_NT 2 µm_oT_S4-4
522	1.6845	0.52979	GMA/MMA on BSG	2017-06-17 14:18:00	Matenaers	V-448/06_NT 2 µm_oT_S4-5
523	1.8315	0.29946	GMA/MMA on BSG	2017-06-17 14:18:00	Matenaers	V-448/06_NT 2 µm_iT_S4
524	1.8603	0.23987	GMA/MMA on BSG	2017-06-17 14:18:00	Matenaers	V-448/06_NT 2 µm_iT_S4-1
525	1.7225	0.12643	GMA/MMA on BSG	2017-06-17 14:18:00	Matenaers	V-448/06_NT 2 µm_iT_S4-2
526	1.8428	0.04884	GMA/MMA on BSG	2017-06-17 14:18:00	Matenaers	V-448/06_NT 2 µm_iT_S4-3
527	1.8895	0.13017	GMA/MMA on BSG	2017-06-17 14:18:00	Matenaers	V-448/06_NT 2 µm_iT_S4-4
528	1.8479	0.16049	GMA/MMA on BSG	2017-06-17 14:18:00	Matenaers	V-448/06_NT 2 µm_iT_S4-5
529	1.7695	0.37635	GMA/MMA on BSG	2017-06-17 14:18:00	Matenaers	V-448/06_NT 2 µm_oT_S5
530	1.9282	0.50499	GMA/MMA on BSG	2017-06-17 14:19:00	Matenaers	V-448/06_NT 2 µm_oT_S5-1
531	1.9112	0.43051	GMA/MMA on BSG	2017-06-17 14:19:00	Matenaers	V-448/06_NT 2 µm_oT_S5-2
532	1.81	0.39693	GMA/MMA on BSG	2017-06-17 14:19:00	Matenaers	V-448/06_NT 2 µm_oT_S5-3
533	1.7801	0.48649	GMA/MMA on BSG	2017-06-17 14:19:00	Matenaers	V-448/06_NT 2 µm_oT_S5-4
534	1.7837	0.5002	GMA/MMA on BSG	2017-06-17 14:19:00	Matenaers	V-448/06_NT 2 µm_oT_S5-5
535	1.8016	0.09289	GMA/MMA on BSG	2017-06-17 14:19:00	Matenaers	V-448/06_NT 2 µm_iT_S5
536	1.7488	0.12864	GMA/MMA on BSG	2017-06-17 14:19:00	Matenaers	V-448/06_NT 2 µm_iT_S5-1
537	1.5971	0.079	GMA/MMA on BSG	2017-06-17 14:19:00	Matenaers	V-448/06_NT 2 µm_iT_S5-2
538	1.7147	0.07552	GMA/MMA on BSG	2017-06-17 14:19:00	Matenaers	V-448/06_NT 2 µm_iT_S5-3
539	1.8183	0.18588	GMA/MMA on BSG	2017-06-17 14:19:00	Matenaers	V-448/06_NT 2 µm_iT_S5-4
540	1.8134	0.18443	GMA/MMA on BSG	2017-06-17 14:19:00	Matenaers	V-448/06_NT 2 µm_iT_S5-5
541	1.7043	0.487	GMA/MMA on BSG	2017-06-17 14:19:00	Matenaers	V-448/06_NT 2 µm_oT_S6
542	1.7024	0.44049	GMA/MMA on BSG	2017-06-17 14:19:00	Matenaers	V-448/06_NT 2 µm_oT_S6-1
543	1.7125	0.52412	GMA/MMA on BSG	2017-06-17 14:19:00	Matenaers	V-448/06_NT 2 µm_oT_S6-2
544	1.6302	0.41096	GMA/MMA on BSG	2017-06-17 14:19:00	Matenaers	V-448/06_NT 2 µm_oT_S6-3
545	1.6829	0.44798	GMA/MMA on BSG	2017-06-17 14:19:00	Matenaers	V-448/06_NT 2 µm_oT_S6-4
546	1.763	0.52618	GMA/MMA on BSG	2017-06-17 14:19:00	Matenaers	V-448/06_NT 2 µm_oT_S6-5
547	1.633	0.1246	GMA/MMA on BSG	2017-06-17 14:19:00	Matenaers	V-448/06_NT 2 µm_iT_S6
548	1.6262	0.06584	GMA/MMA on BSG	2017-06-17 14:19:00	Matenaers	V-448/06_NT 2 µm_iT_S6-1
549	1.7147	0.07602	GMA/MMA on BSG	2017-06-17 14:19:00	Matenaers	V-448/06_NT 2 µm_iT_S6-2
550	1.7277	0.08022	GMA/MMA on BSG	2017-06-17 14:20:00	Matenaers	V-448/06_NT 2 µm_iT_S6-3
551	1.6763	0.24634	GMA/MMA on BSG	2017-06-17 14:20:00	Matenaers	V-448/06_NT 2 µm_iT_S6-4
552	1.6991	0.24665	GMA/MMA on BSG	2017-06-17 14:20:00	Matenaers	V-448/06_NT 2 µm_iT_S6-5
553	1.6871	0.47691	GMA/MMA on BSG	2017-06-17 14:20:00	Matenaers	V-448/06_NT 2 µm_oT_S7
554	1.7484	0.47725	GMA/MMA on BSG	2017-06-17 14:20:00	Matenaers	V-448/06_NT 2 µm_oT_S7-1
555	1.7261	0.50564	GMA/MMA on BSG	2017-06-17 14:20:00	Matenaers	V-448/06_NT 2 µm_oT_S7-2
556	1.9214	0.4535	GMA/MMA on BSG	2017-06-17 14:20:00	Matenaers	V-448/06_NT 2 µm_oT_S7-3
557	1.9673	0.47183	GMA/MMA on BSG	2017-06-17 14:20:00	Matenaers	V-448/06_NT 2 µm_oT_S7-4
558	1.988	0.28317	GMA/MMA on BSG	2017-06-17 14:20:00	Matenaers	V-448/06_NT 2 µm_oT_S7-5
559	1.8551	0.1274	GMA/MMA on BSG	2017-06-17 14:20:00	Matenaers	V-448/06_NT 2 µm_iT_S7
560	1.8728	0.14432	GMA/MMA on BSG	2017-06-17 14:20:00	Matenaers	V-448/06_NT 2 µm_iT_S7-1
561	1.7565	0.1142	GMA/MMA on BSG	2017-06-17 14:20:00	Matenaers	V-448/06_NT 2 µm_iT_S7-2
562	1.7382	0.09712	GMA/MMA on BSG	2017-06-17 14:20:00	Matenaers	V-448/06_NT 2 µm_iT_S7-3
563	1.7292	0.07625	GMA/MMA on BSG	2017-06-17 14:20:00	Matenaers	V-448/06_NT 2 µm_iT_S7-4
564	1.7148	0.08389	GMA/MMA on BSG	2017-06-17 14:20:00	Matenaers	V-448/06_NT 2 µm_iT_S7-5
565	1.6931	0.51735	GMA/MMA on BSG	2017-06-17 14:22:00	Matenaers	V-448/06_NT 2 µm_oT_S8
566	1.7079	0.49291	GMA/MMA on BSG	2017-06-17 14:23:00	Matenaers	V-448/06_NT 2 µm_oT_S8-1
567	1.7004	0.34803	GMA/MMA on BSG	2017-06-17 14:23:00	Matenaers	V-448/06_NT 2 µm_oT_S8-2
568	1.6695	0.48514	GMA/MMA on BSG	2017-06-17 14:23:00	Matenaers	V-448/06_NT 2 µm_oT_S8-3
569	1.692	0.44212	GMA/MMA on BSG	2017-06-17 14:23:00	Matenaers	V-448/06_NT 2 µm_oT_S8-4
570	1.6637	0.48169	GMA/MMA on BSG	2017-06-17 14:23:00	Matenaers	V-448/06_NT 2 µm_oT_S8-5
571	1.5795	0.11992	GMA/MMA on BSG	2017-06-17 14:23:00	Matenaers	V-448/06_NT 2 µm_iT_S8
572	1.6121	0.17239	GMA/MMA on BSG	2017-06-17 14:23:00	Matenaers	V-448/06_NT 2 µm_iT_S8-1
573	1.5463	0.12876	GMA/MMA on BSG	2017-06-17 14:23:00	Matenaers	V-448/06_NT 2 µm_iT_S8-2
574	1.6136	0.04944	GMA/MMA on BSG	2017-06-17 14:23:00	Matenaers	V-448/06_NT 2 µm_iT_S8-3
575	1.4274	0.16627	GMA/MMA on BSG	2017-06-17 14:23:00	Matenaers	V-448/06_NT 2 µm_iT_S8-4
576	1.4291	0.1377	GMA/MMA on BSG	2017-06-17 14:23:00	Matenaers	V-448/06_NT 2 µm_iT_S8-5
577	1.859	0.37933	GMA/MMA on BSG	2017-06-17 14:23:00	Matenaers	V-448/06_NT 2 µm_oT_S9
578	1.8486	0.31722	GMA/MMA on BSG	2017-06-17 14:23:00	Matenaers	V-448/06_NT 2 µm_oT_S9-1
579	1.8516	0.31927	GMA/MMA on BSG	2017-06-17 14:23:00	Matenaers	V-448/06_NT 2 µm_oT_S9-2
580	1.7524	0.44558	GMA/MMA on BSG	2017-06-17 14:23:00	Matenaers	V-448/06_NT 2 µm_oT_S9-3
581	1.6675	0.38028	GMA/MMA on BSG	2017-06-17 14:23:00	Matenaers	V-448/06_NT 2 µm_oT_S9-4
582	1.7348	0.36858	GMA/MMA on BSG	2017-06-17 14:23:00	Matenaers	V-448/06_NT 2 µm_oT_S9-5
583	1.7997	0.08443	GMA/MMA on BSG	2017-06-17 14:24:00	Matenaers	V-448/06_NT 2 µm_iT_S9
584	1.8113	0.2279	GMA/MMA on BSG	2017-06-17 14:24:00	Matenaers	V-448/06_NT 2 µm_iT_S9-1
585	1.9356	0.32593	GMA/MMA on BSG	2017-06-17 14:24:00	Matenaers	V-448/06_NT 2 µm_iT_S9-2
586	1.7635	0.13357	GMA/MMA on BSG	2017-06-17 14:24:00	Matenaers	V-448/06_NT 2 µm_iT_S9-3
587	1.7671	0.09	GMA/MMA on BSG	2017-06-17 14:24:00	Matenaers	V-448/06_NT 2 µm_iT_S9-4
588	1.732	0.12299	GMA/MMA on BSG	2017-06-17 14:24:00	Matenaers	V-448/06_NT 2 µm_iT_S9-5
589	1.7745	0.47926	GMA/MMA on BSG	2017-06-17 14:24:00	Matenaers	V-448/06_NT 2 µm_oT_S10
590	1.7914	0.41461	GMA/MMA on BSG	2017-06-17 14:24:00	Matenaers	V-448/06_NT 2 µm_oT_S10-1
591	1.7717	0.44939	GMA/MMA on BSG	2017-06-17 14:24:00	Matenaers	V-448/06_NT 2 µm_oT_S10-2
592	1.7641	0.50893	GMA/MMA on BSG	2017-06-17 14:24:00	Matenaers	V-448/06_NT 2 µm_oT_S10-3
593	1.772	0.49615	GMA/MMA on BSG	2017-06-17 14:24:00	Matenaers	V-448/06_NT 2 µm_oT_S10-4
594	1.767	0.47733	GMA/MMA on BSG	2017-06-17 14:24:00	Matenaers	V-448/06_NT 2 µm_oT_S10-5
595	1.7978	0.0804	GMA/MMA on BSG	2017-06-17 14:25:00	Matenaers	V-448/06_NT 2 µm_iT_S10
596	1.7172	0.09904	GMA/MMA on BSG	2017-06-17 14:25:00	Matenaers	V-448/06_NT 2 µm_iT_S10-1
597	1.7558	0.06731	GMA/MMA on BSG	2017-06-17 14:25:00	Matenaers	V-448/06_NT 2 µm_iT_S10-2
598	1.7245	0.04093	GMA/MMA on BSG	2017-06-17 14:25:00	Matenaers	V-448/06_NT 2 µm_iT_S10-3
599	1.8145	0.44384	GMA/MMA on BSG	2017-06-17 14:25:00	Matenaers	V-448/06_NT 2 µm_iT_S10-4
600	1.7206	0.25886	GMA/MMA on BSG	2017-06-17 14:25:00	Matenaers	V-448/06_NT 2 µm_iT_S10-5
601	3.1042	0.33728	GMA/MMA on BSG	2017-06-17 14:25:00	Matenaers	V-448/06_NT 3 µm_oT_S1
602	3.0842	0.40779	GMA/MMA on BSG	2017-06-17 14:25:00	Matenaers	V-448/06_NT 3 µm_oT_S1-1
603	2.9971	0.37368	GMA/MMA on BSG	2017-06-17 14:25:00	Matenaers	V-448/06_NT 3 µm_oT_S1-2
604	2.9592	0.35906	GMA/MMA on BSG	2017-06-17 14:25:00	Matenaers	V-448/06_NT 3 µm_oT_S1-3
605	2.9193	0.33521	GMA/MMA on BSG	2017-06-17 14:25:00	Matenaers	V-448/06_NT 3 µm_oT_S1-4
606	2.7947	0.28116	GMA/MMA on BSG	2017-06-17 14:25:00	Matenaers	V-448/06_NT 3 µm_oT_S1-5
607	3.0197	0.04794	GMA/MMA on BSG	2017-06-17 14:26:00	Matenaers	V-448/06_NT 3 µm_iT_S1
608	3.0719	0.00982	GMA/MMA on BSG	2017-06-17 14:26:00	Matenaers	V-448/06_NT 3 µm_iT_S1-1
609	0.5	0	GMA/MMA on BSG	2017-06-17 14:26:00	Matenaers	V-448/06_NT 3 µm_iT_S1-2
610	2.7677	0.06644	GMA/MMA on BSG	2017-06-17 14:26:00	Matenaers	V-448/06_NT 3 µm_iT_S1-3
611	2.962	0.10003	GMA/MMA on BSG	2017-06-17 14:26:00	Matenaers	V-448/06_NT 3 µm_iT_S1-4
612	2.9586	0.08497	GMA/MMA on BSG	2017-06-17 14:26:00	Matenaers	V-448/06_NT 3 µm_iT_S1-5
613	2.6075	0.43411	GMA/MMA on BSG	2017-06-17 14:26:00	Matenaers	V-448/06_NT 3 µm_oT_S2
614	2.5936	0.41078	GMA/MMA on BSG	2017-06-17 14:26:00	Matenaers	V-448/06_NT 3 µm_oT_S2-1
615	2.5662	0.42243	GMA/MMA on BSG	2017-06-17 14:26:00	Matenaers	V-448/06_NT 3 µm_oT_S2-2
616	2.6176	0.43444	GMA/MMA on BSG	2017-06-17 14:26:00	Matenaers	V-448/06_NT 3 µm_oT_S2-3
617	2.5893	0.44013	GMA/MMA on BSG	2017-06-17 14:26:00	Matenaers	V-448/06_NT 3 µm_oT_S2-4
618	2.7297	0.41253	GMA/MMA on BSG	2017-06-17 14:26:00	Matenaers	V-448/06_NT 3 µm_oT_S2-5
619	2.5726	0.0583	GMA/MMA on BSG	2017-06-17 14:27:00	Matenaers	V-448/06_NT 3 µm_iT_S2
620	2.7136	0.1049	GMA/MMA on BSG	2017-06-17 14:27:00	Matenaers	V-448/06_NT 3 µm_iT_S2-1
621	2.6875	0.13148	GMA/MMA on BSG	2017-06-17 14:27:00	Matenaers	V-448/06_NT 3 µm_iT_S2-2
622	2.7445	0.11943	GMA/MMA on BSG	2017-06-17 14:27:00	Matenaers	V-448/06_NT 3 µm_iT_S2-3
623	2.6796	0.14257	GMA/MMA on BSG	2017-06-17 14:27:00	Matenaers	V-448/06_NT 3 µm_iT_S2-4
624	2.7095	0.18074	GMA/MMA on BSG	2017-06-17 14:27:00	Matenaers	V-448/06_NT 3 µm_iT_S2-5
625	2.5405	0.43289	GMA/MMA on BSG	2017-06-17 14:27:00	Matenaers	V-448/06_NT 3 µm_oT_S3
626	2.5376	0.46167	GMA/MMA on BSG	2017-06-17 14:27:00	Matenaers	V-448/06_NT 3 µm_oT_S3-1
627	2.5328	0.08393	GMA/MMA on BSG	2017-06-17 14:27:00	Matenaers	V-448/06_NT 3 µm_oT_S3-2
628	2.6993	0.41213	GMA/MMA on BSG	2017-06-17 14:27:00	Matenaers	V-448/06_NT 3 µm_oT_S3-3
629	2.6307	0.42811	GMA/MMA on BSG	2017-06-17 14:27:00	Matenaers	V-448/06_NT 3 µm_oT_S3-4
630	2.6278	0.3463	GMA/MMA on BSG	2017-06-17 14:27:00	Matenaers	V-448/06_NT 3 µm_oT_S3-5
631	2.4673	0.19172	GMA/MMA on BSG	2017-06-17 14:27:00	Matenaers	V-448/06_NT 3 µm_iT_S3
632	2.5957	0.27172	GMA/MMA on BSG	2017-06-17 14:27:00	Matenaers	V-448/06_NT 3 µm_iT_S3-1
633	2.5942	0.15318	GMA/MMA on BSG	2017-06-17 14:27:00	Matenaers	V-448/06_NT 3 µm_iT_S3-2
634	2.7111	0.0054	GMA/MMA on BSG	2017-06-17 14:27:00	Matenaers	V-448/06_NT 3 µm_iT_S3-3
635	2.5283	0.13564	GMA/MMA on BSG	2017-06-17 14:27:00	Matenaers	V-448/06_NT 3 µm_iT_S3-4
636	2.5654	0.04795	GMA/MMA on BSG	2017-06-17 14:27:00	Matenaers	V-448/06_NT 3 µm_iT_S3-5
637	2.4664	0.41948	GMA/MMA on BSG	2017-06-17 14:28:00	Matenaers	V-448/06_NT 3 µm_oT_S4
638	2.5913	0.27624	GMA/MMA on BSG	2017-06-17 14:28:00	Matenaers	V-448/06_NT 3 µm_oT_S4-1
639	2.6255	0.37351	GMA/MMA on BSG	2017-06-17 14:28:00	Matenaers	V-448/06_NT 3 µm_oT_S4-2
640	2.6063	0.41911	GMA/MMA on BSG	2017-06-17 14:28:00	Matenaers	V-448/06_NT 3 µm_oT_S4-3
641	2.6418	0.4124	GMA/MMA on BSG	2017-06-17 14:28:00	Matenaers	V-448/06_NT 3 µm_oT_S4-4
642	2.5718	0.44309	GMA/MMA on BSG	2017-06-17 14:28:00	Matenaers	V-448/06_NT 3 µm_oT_S4-5
643	2.38	0.01138	GMA/MMA on BSG	2017-06-17 14:28:00	Matenaers	V-448/06_NT 3 µm_iT_S4
644	2.4476	0.0945	GMA/MMA on BSG	2017-06-17 14:28:00	Matenaers	V-448/06_NT 3 µm_iT_S4-1
645	2.4433	0.03218	GMA/MMA on BSG	2017-06-17 14:28:00	Matenaers	V-448/06_NT 3 µm_iT_S4-2
646	2.6255	0.14919	GMA/MMA on BSG	2017-06-17 14:28:00	Matenaers	V-448/06_NT 3 µm_iT_S4-3
647	2.7001	0.05312	GMA/MMA on BSG	2017-06-17 14:28:00	Matenaers	V-448/06_NT 3 µm_iT_S4-4
648	2.6845	0	GMA/MMA on BSG	2017-06-17 14:28:00	Matenaers	V-448/06_NT 3 µm_iT_S4-5
649	2.6205	0.37228	GMA/MMA on BSG	2017-06-17 14:28:00	Matenaers	V-448/06_NT 3 µm_oT_S5
650	2.5211	0.41005	GMA/MMA on BSG	2017-06-17 14:28:00	Matenaers	V-448/06_NT 3 µm_oT_S5-1
651	2.4822	0.44001	GMA/MMA on BSG	2017-06-17 14:28:00	Matenaers	V-448/06_NT 3 µm_oT_S5-2
652	2.631	0.41019	GMA/MMA on BSG	2017-06-17 14:28:00	Matenaers	V-448/06_NT 3 µm_oT_S5-3
653	2.6908	0.18663	GMA/MMA on BSG	2017-06-17 14:28:00	Matenaers	V-448/06_NT 3 µm_oT_S5-4
654	2.6941	0.45505	GMA/MMA on BSG	2017-06-17 14:28:00	Matenaers	V-448/06_NT 3 µm_oT_S5-5
655	2.6389	0.05055	GMA/MMA on BSG	2017-06-17 14:28:00	Matenaers	V-448/06_NT 3 µm_iT_S5
656	2.8991	0	GMA/MMA on BSG	2017-06-17 14:28:00	Matenaers	V-448/06_NT 3 µm_iT_S5-1
657	2.5957	0.13751	GMA/MMA on BSG	2017-06-17 14:29:00	Matenaers	V-448/06_NT 3 µm_iT_S5-2
658	2.6104	0.16221	GMA/MMA on BSG	2017-06-17 14:29:00	Matenaers	V-448/06_NT 3 µm_iT_S5-3
659	2.5724	0.04488	GMA/MMA on BSG	2017-06-17 14:29:00	Matenaers	V-448/06_NT 3 µm_iT_S5-4
660	2.5394	0	GMA/MMA on BSG	2017-06-17 14:29:00	Matenaers	V-448/06_NT 3 µm_iT_S5-5
661	2.8018	0.40856	GMA/MMA on BSG	2017-06-17 14:29:00	Matenaers	V-448/06_NT 3 µm_oT_S6
662	2.824	0.35422	GMA/MMA on BSG	2017-06-17 14:29:00	Matenaers	V-448/06_NT 3 µm_oT_S6-1
663	2.6438	0.41577	GMA/MMA on BSG	2017-06-17 14:29:00	Matenaers	V-448/06_NT 3 µm_oT_S6-2
664	2.6313	0.37671	GMA/MMA on BSG	2017-06-17 14:29:00	Matenaers	V-448/06_NT 3 µm_oT_S6-3
665	2.7726	0.43832	GMA/MMA on BSG	2017-06-17 14:29:00	Matenaers	V-448/06_NT 3 µm_oT_S6-4
666	2.7726	0.42911	GMA/MMA on BSG	2017-06-17 14:29:00	Matenaers	V-448/06_NT 3 µm_oT_S6-5
667	0.5	0.00241	GMA/MMA on BSG	2017-06-17 14:29:00	Matenaers	V-448/06_NT 3 µm_iT_S6
668	2.6315	0.05502	GMA/MMA on BSG	2017-06-17 14:29:00	Matenaers	V-448/06_NT 3 µm_iT_S6-1
669	2.7393	0.13011	GMA/MMA on BSG	2017-06-17 14:29:00	Matenaers	V-448/06_NT 3 µm_iT_S6-2
670	2.7477	0.09256	GMA/MMA on BSG	2017-06-17 14:29:00	Matenaers	V-448/06_NT 3 µm_iT_S6-3
671	2.5876	0.25345	GMA/MMA on BSG	2017-06-17 14:29:00	Matenaers	V-448/06_NT 3 µm_iT_S6-4
672	2.6581	0.09633	GMA/MMA on BSG	2017-06-17 14:29:00	Matenaers	V-448/06_NT 3 µm_iT_S6-5
673	2.5666	0.41887	GMA/MMA on BSG	2017-06-17 14:29:00	Matenaers	V-448/06_NT 3 µm_oT_S7
674	2.5086	0.38702	GMA/MMA on BSG	2017-06-17 14:29:00	Matenaers	V-448/06_NT 3 µm_oT_S7-1
675	2.4518	0.42788	GMA/MMA on BSG	2017-06-17 14:29:00	Matenaers	V-448/06_NT 3 µm_oT_S7-2
676	2.608	0.37037	GMA/MMA on BSG	2017-06-17 14:29:00	Matenaers	V-448/06_NT 3 µm_oT_S7-3
677	2.5105	0.41101	GMA/MMA on BSG	2017-06-17 14:29:00	Matenaers	V-448/06_NT 3 µm_oT_S7-4
678	2.6272	0.39555	GMA/MMA on BSG	2017-06-17 14:30:00	Matenaers	V-448/06_NT 3 µm_oT_S7-5
679	2.3705	0.0248	GMA/MMA on BSG	2017-06-17 14:30:00	Matenaers	V-448/06_NT 3 µm_iT_S7
680	2.3563	0.03902	GMA/MMA on BSG	2017-06-17 14:30:00	Matenaers	V-448/06_NT 3 µm_iT_S7-1
681	2.5127	0.08622	GMA/MMA on BSG	2017-06-17 14:30:00	Matenaers	V-448/06_NT 3 µm_iT_S7-2
682	2.514	0.13003	GMA/MMA on BSG	2017-06-17 14:30:00	Matenaers	V-448/06_NT 3 µm_iT_S7-3
683	2.5285	0.08935	GMA/MMA on BSG	2017-06-17 14:30:00	Matenaers	V-448/06_NT 3 µm_iT_S7-4
684	2.5563	0.11868	GMA/MMA on BSG	2017-06-17 14:30:00	Matenaers	V-448/06_NT 3 µm_iT_S7-5
685	2.4864	0.38039	GMA/MMA on BSG	2017-06-17 14:30:00	Matenaers	V-448/06_NT 3 µm_oT_S8
686	2.4624	0.42774	GMA/MMA on BSG	2017-06-17 14:30:00	Matenaers	V-448/06_NT 3 µm_oT_S8-1
687	2.7339	0.37339	GMA/MMA on BSG	2017-06-17 14:30:00	Matenaers	V-448/06_NT 3 µm_oT_S8-2
688	2.7825	0.38262	GMA/MMA on BSG	2017-06-17 14:30:00	Matenaers	V-448/06_NT 3 µm_oT_S8-3
689	2.7328	0.27976	GMA/MMA on BSG	2017-06-17 14:30:00	Matenaers	V-448/06_NT 3 µm_oT_S8-4
690	2.6011	0.41965	GMA/MMA on BSG	2017-06-17 14:30:00	Matenaers	V-448/06_NT 3 µm_oT_S8-5
691	2.6409	0.00702	GMA/MMA on BSG	2017-06-17 14:30:00	Matenaers	V-448/06_NT 3 µm_iT_S8
692	2.5326	0.09906	GMA/MMA on BSG	2017-06-17 14:30:00	Matenaers	V-448/06_NT 3 µm_iT_S8-1
693	1.9955	0	GMA/MMA on BSG	2017-06-17 14:30:00	Matenaers	V-448/06_NT 3 µm_iT_S8-2
694	2.492	0.07863	GMA/MMA on BSG	2017-06-17 14:30:00	Matenaers	V-448/06_NT 3 µm_iT_S8-3
695	2.5606	0.05377	GMA/MMA on BSG	2017-06-17 14:30:00	Matenaers	V-448/06_NT 3 µm_iT_S8-4
696	2.6367	0.10477	GMA/MMA on BSG	2017-06-17 14:30:00	Matenaers	V-448/06_NT 3 µm_iT_S8-5
697	3.016	0.38688	GMA/MMA on BSG	2017-06-17 14:30:00	Matenaers	V-448/06_NT 3 µm_oT_S9
698	2.9488	0.4216	GMA/MMA on BSG	2017-06-17 14:30:00	Matenaers	V-448/06_NT 3 µm_oT_S9-1
699	2.6648	0.43178	GMA/MMA on BSG	2017-06-17 14:30:00	Matenaers	V-448/06_NT 3 µm_oT_S9-2
700	2.6302	0.32547	GMA/MMA on BSG	2017-06-17 14:30:00	Matenaers	V-448/06_NT 3 µm_oT_S9-3
701	2.6237	0.45862	GMA/MMA on BSG	2017-06-17 14:30:00	Matenaers	V-448/06_NT 3 µm_oT_S9-4
702	2.8184	0.36905	GMA/MMA on BSG	2017-06-17 14:31:00	Matenaers	V-448/06_NT 3 µm_oT_S9-5
703	2.7831	0.00747	GMA/MMA on BSG	2017-06-17 14:31:00	Matenaers	V-448/06_NT 3 µm_iT_S9
704	0.5	0.00234	GMA/MMA on BSG	2017-06-17 14:31:00	Matenaers	V-448/06_NT 3 µm_iT_S9-1
705	2.6596	0.06334	GMA/MMA on BSG	2017-06-17 14:31:00	Matenaers	V-448/06_NT 3 µm_iT_S9-2
706	2.6872	0.01746	GMA/MMA on BSG	2017-06-17 14:31:00	Matenaers	V-448/06_NT 3 µm_iT_S9-3
707	2.5519	0.10229	GMA/MMA on BSG	2017-06-17 14:31:00	Matenaers	V-448/06_NT 3 µm_iT_S9-4
708	2.4721	0.07914	GMA/MMA on BSG	2017-06-17 14:31:00	Matenaers	V-448/06_NT 3 µm_iT_S9-5
709	2.485	0.42856	GMA/MMA on BSG	2017-06-17 14:31:00	Matenaers	V-448/06_NT 3 µm_oT_S10
710	2.5617	0.42439	GMA/MMA on BSG	2017-06-17 14:31:00	Matenaers	V-448/06_NT 3 µm_oT_S10-1
711	2.4172	0.45676	GMA/MMA on BSG	2017-06-17 14:31:00	Matenaers	V-448/06_NT 3 µm_oT_S10-2
712	2.6327	0.46349	GMA/MMA on BSG	2017-06-17 14:31:00	Matenaers	V-448/06_NT 3 µm_oT_S10-3
713	2.6568	0.46206	GMA/MMA on BSG	2017-06-17 14:31:00	Matenaers	V-448/06_NT 3 µm_oT_S10-4
714	2.817	0.36438	GMA/MMA on BSG	2017-06-17 14:31:00	Matenaers	V-448/06_NT 3 µm_oT_S10-5
715	2.3576	0	GMA/MMA on BSG	2017-06-17 14:31:00	Matenaers	V-448/06_NT 3 µm_iT_S10
716	2.6598	0	GMA/MMA on BSG	2017-06-17 14:31:00	Matenaers	V-448/06_NT 3 µm_iT_S10-1
717	2.4098	0.0178	GMA/MMA on BSG	2017-06-17 14:31:00	Matenaers	V-448/06_NT 3 µm_iT_S10-2
718	2.3829	0.08408	GMA/MMA on BSG	2017-06-17 14:31:00	Matenaers	V-448/06_NT 3 µm_iT_S10-3
719	2.417	0.01611	GMA/MMA on BSG	2017-06-17 14:31:00	Matenaers	V-448/06_NT 3 µm_iT_S10-4
720	2.412	0.03691	GMA/MMA on BSG	2017-06-17 14:31:00	Matenaers	V-448/06_NT 3 µm_iT_S10-5
721	1.206	0.5261	GMA/MMA on BSG	2017-06-17 14:38:00	Matenaers	V-86/08_NT 1 µm_oT_S1
722	1.2282	0.51858	GMA/MMA on BSG	2017-06-17 14:38:00	Matenaers	V-86/08_NT 1 µm_oT_S1-1
723	1.2191	0.50596	GMA/MMA on BSG	2017-06-17 14:38:00	Matenaers	V-86/08_NT 1 µm_oT_S1-2
724	1.2669	0.49687	GMA/MMA on BSG	2017-06-17 14:39:00	Matenaers	V-86/08_NT 1 µm_oT_S1-3
725	1.273	0.52744	GMA/MMA on BSG	2017-06-17 14:39:00	Matenaers	V-86/08_NT 1 µm_oT_S1-4
726	1.2705	0.53888	GMA/MMA on BSG	2017-06-17 14:39:00	Matenaers	V-86/08_NT 1 µm_oT_S1-5
727	1.278	0.19196	GMA/MMA on BSG	2017-06-17 14:39:00	Matenaers	V-86/08_NT 1 µm_iT_S1
728	1.2457	0.14832	GMA/MMA on BSG	2017-06-17 14:39:00	Matenaers	V-86/08_NT 1 µm_iT_S1-1
729	1.2091	0.1423	GMA/MMA on BSG	2017-06-17 14:39:00	Matenaers	V-86/08_NT 1 µm_iT_S1-2
730	1.224	0.14631	GMA/MMA on BSG	2017-06-17 14:39:00	Matenaers	V-86/08_NT 1 µm_iT_S1-3
731	1.2612	0.24812	GMA/MMA on BSG	2017-06-17 14:39:00	Matenaers	V-86/08_NT 1 µm_iT_S1-4
732	1.258	0.30076	GMA/MMA on BSG	2017-06-17 14:39:00	Matenaers	V-86/08_NT 1 µm_iT_S1-5
733	0.9081	0.52317	GMA/MMA on BSG	2017-06-17 14:39:00	Matenaers	V-86/08_NT 1 µm_oT_S2
734	0.91194	0.4982	GMA/MMA on BSG	2017-06-17 14:39:00	Matenaers	V-86/08_NT 1 µm_oT_S2-1
735	0.963	0.50627	GMA/MMA on BSG	2017-06-17 14:39:00	Matenaers	V-86/08_NT 1 µm_oT_S2-2
736	0.98259	0.51806	GMA/MMA on BSG	2017-06-17 14:39:00	Matenaers	V-86/08_NT 1 µm_oT_S2-3
737	0.95646	0.32653	GMA/MMA on BSG	2017-06-17 14:39:00	Matenaers	V-86/08_NT 1 µm_oT_S2-4
738	0.94692	0.35152	GMA/MMA on BSG	2017-06-17 14:39:00	Matenaers	V-86/08_NT 1 µm_oT_S2-5
739	0.9561	0.36172	GMA/MMA on BSG	2017-06-17 14:39:00	Matenaers	V-86/08_NT 1 µm_iT_S2
740	0.95643	0.35513	GMA/MMA on BSG	2017-06-17 14:39:00	Matenaers	V-86/08_NT 1 µm_iT_S2-1
741	0.95382	0.3566	GMA/MMA on BSG	2017-06-17 14:39:00	Matenaers	V-86/08_NT 1 µm_iT_S2-2
742	0.95882	0.40152	GMA/MMA on BSG	2017-06-17 14:39:00	Matenaers	V-86/08_NT 1 µm_iT_S2-3
743	0.96268	0.35946	GMA/MMA on BSG	2017-06-17 14:39:00	Matenaers	V-86/08_NT 1 µm_iT_S2-4
744	0.94699	0.39272	GMA/MMA on BSG	2017-06-17 14:39:00	Matenaers	V-86/08_NT 1 µm_iT_S2-5
745	0.76779	0.5524	GMA/MMA on BSG	2017-06-17 14:39:00	Matenaers	V-86/08_NT 1 µm_oT_S3
746	0.83551	0.57086	GMA/MMA on BSG	2017-06-17 14:39:00	Matenaers	V-86/08_NT 1 µm_oT_S3-1
747	0.87403	0.51306	GMA/MMA on BSG	2017-06-17 14:39:00	Matenaers	V-86/08_NT 1 µm_oT_S3-2
748	0.83158	0.56801	GMA/MMA on BSG	2017-06-17 14:39:00	Matenaers	V-86/08_NT 1 µm_oT_S3-3
749	0.76795	0.5734	GMA/MMA on BSG	2017-06-17 14:39:00	Matenaers	V-86/08_NT 1 µm_oT_S3-4
750	0.75117	0.54923	GMA/MMA on BSG	2017-06-17 14:39:00	Matenaers	V-86/08_NT 1 µm_oT_S3-5
751	0.81618	0.15265	GMA/MMA on BSG	2017-06-17 14:39:00	Matenaers	V-86/08_NT 1 µm_iT_S3
752	0.81757	0.33982	GMA/MMA on BSG	2017-06-17 14:39:00	Matenaers	V-86/08_NT 1 µm_iT_S3-1
753	0.81779	0.36382	GMA/MMA on BSG	2017-06-17 14:40:00	Matenaers	V-86/08_NT 1 µm_iT_S3-2
754	0.76507	0.36113	GMA/MMA on BSG	2017-06-17 14:40:00	Matenaers	V-86/08_NT 1 µm_iT_S3-3
755	0.81331	0.33085	GMA/MMA on BSG	2017-06-17 14:40:00	Matenaers	V-86/08_NT 1 µm_iT_S3-4
756	0.81774	0.33267	GMA/MMA on BSG	2017-06-17 14:40:00	Matenaers	V-86/08_NT 1 µm_iT_S3-5
757	0.94736	0.52058	GMA/MMA on BSG	2017-06-17 14:40:00	Matenaers	V-86/08_NT 1 µm_oT_S4
758	0.95082	0.51523	GMA/MMA on BSG	2017-06-17 14:40:00	Matenaers	V-86/08_NT 1 µm_oT_S4-1
759	0.95153	0.53256	GMA/MMA on BSG	2017-06-17 14:40:00	Matenaers	V-86/08_NT 1 µm_oT_S4-2
760	0.95516	0.50553	GMA/MMA on BSG	2017-06-17 14:40:00	Matenaers	V-86/08_NT 1 µm_oT_S4-3
761	0.95568	0.53198	GMA/MMA on BSG	2017-06-17 14:40:00	Matenaers	V-86/08_NT 1 µm_oT_S4-4
762	0.95359	0.47622	GMA/MMA on BSG	2017-06-17 14:40:00	Matenaers	V-86/08_NT 1 µm_oT_S4-5
763	0.94461	0.2826	GMA/MMA on BSG	2017-06-17 14:40:00	Matenaers	V-86/08_NT 1 µm_iT_S4
764	0.9607	0.2573	GMA/MMA on BSG	2017-06-17 14:40:00	Matenaers	V-86/08_NT 1 µm_iT_S4-1
765	0.89059	0.27479	GMA/MMA on BSG	2017-06-17 14:40:00	Matenaers	V-86/08_NT 1 µm_iT_S4-2
766	0.89764	0.31872	GMA/MMA on BSG	2017-06-17 14:40:00	Matenaers	V-86/08_NT 1 µm_iT_S4-3
767	0.90148	0.32195	GMA/MMA on BSG	2017-06-17 14:40:00	Matenaers	V-86/08_NT 1 µm_iT_S4-4
768	0.89082	0.32612	GMA/MMA on BSG	2017-06-17 14:40:00	Matenaers	V-86/08_NT 1 µm_iT_S4-5
769	0.96334	0.56305	GMA/MMA on BSG	2017-06-17 14:40:00	Matenaers	V-86/08_NT 1 µm_oT_S5
770	0.98052	0.5713	GMA/MMA on BSG	2017-06-17 14:40:00	Matenaers	V-86/08_NT 1 µm_oT_S5-1
771	0.98017	0.59275	GMA/MMA on BSG	2017-06-17 14:40:00	Matenaers	V-86/08_NT 1 µm_oT_S5-2
772	0.9679	0.56925	GMA/MMA on BSG	2017-06-17 14:40:00	Matenaers	V-86/08_NT 1 µm_oT_S5-3
773	0.95752	0.56321	GMA/MMA on BSG	2017-06-17 14:40:00	Matenaers	V-86/08_NT 1 µm_oT_S5-4
774	0.96791	0.564	GMA/MMA on BSG	2017-06-17 14:40:00	Matenaers	V-86/08_NT 1 µm_oT_S5-5
775	0.90216	0.32873	GMA/MMA on BSG	2017-06-17 14:40:00	Matenaers	V-86/08_NT 1 µm_iT_S5
776	0.87884	0.19575	GMA/MMA on BSG	2017-06-17 14:40:00	Matenaers	V-86/08_NT 1 µm_iT_S5-1
777	0.9013	0.21059	GMA/MMA on BSG	2017-06-17 14:40:00	Matenaers	V-86/08_NT 1 µm_iT_S5-2
778	0.90028	0.28314	GMA/MMA on BSG	2017-06-17 14:40:00	Matenaers	V-86/08_NT 1 µm_iT_S5-3
779	0.90038	0.30254	GMA/MMA on BSG	2017-06-17 14:40:00	Matenaers	V-86/08_NT 1 µm_iT_S5-4
780	0.89801	0.26096	GMA/MMA on BSG	2017-06-17 14:40:00	Matenaers	V-86/08_NT 1 µm_iT_S5-5
781	1.0817	0.57769	GMA/MMA on BSG	2017-06-17 14:41:00	Matenaers	V-86/08_NT 1 µm_oT_S6
782	1.0496	0.58864	GMA/MMA on BSG	2017-06-17 14:41:00	Matenaers	V-86/08_NT 1 µm_oT_S6-1
783	1.0557	0.56409	GMA/MMA on BSG	2017-06-17 14:41:00	Matenaers	V-86/08_NT 1 µm_oT_S6-2
784	1.0865	0.55973	GMA/MMA on BSG	2017-06-17 14:41:00	Matenaers	V-86/08_NT 1 µm_oT_S6-3
785	1.0837	0.57682	GMA/MMA on BSG	2017-06-17 14:41:00	Matenaers	V-86/08_NT 1 µm_oT_S6-4
786	1.0825	0.55445	GMA/MMA on BSG	2017-06-17 14:41:00	Matenaers	V-86/08_NT 1 µm_oT_S6-5
787	1.1443	0.25935	GMA/MMA on BSG	2017-06-17 14:41:00	Matenaers	V-86/08_NT 1 µm_iT_S6
788	1.1226	0.31766	GMA/MMA on BSG	2017-06-17 14:41:00	Matenaers	V-86/08_NT 1 µm_iT_S6-1
789	1.1203	0.34833	GMA/MMA on BSG	2017-06-17 14:41:00	Matenaers	V-86/08_NT 1 µm_iT_S6-2
790	1.1166	0.32129	GMA/MMA on BSG	2017-06-17 14:41:00	Matenaers	V-86/08_NT 1 µm_iT_S6-3
791	1.1176	0.33575	GMA/MMA on BSG	2017-06-17 14:41:00	Matenaers	V-86/08_NT 1 µm_iT_S6-4
792	1.1236	0.35144	GMA/MMA on BSG	2017-06-17 14:41:00	Matenaers	V-86/08_NT 1 µm_iT_S6-5
793	0.97448	0.71134	GMA/MMA on BSG	2017-06-17 14:41:00	Matenaers	V-86/08_NT 1 µm_oT_S7
794	0.97101	0.67684	GMA/MMA on BSG	2017-06-17 14:41:00	Matenaers	V-86/08_NT 1 µm_oT_S7-1
795	0.97174	0.67091	GMA/MMA on BSG	2017-06-17 14:41:00	Matenaers	V-86/08_NT 1 µm_oT_S7-2
796	0.97714	0.64362	GMA/MMA on BSG	2017-06-17 14:41:00	Matenaers	V-86/08_NT 1 µm_oT_S7-3
797	0.97442	0.641	GMA/MMA on BSG	2017-06-17 14:41:00	Matenaers	V-86/08_NT 1 µm_oT_S7-4
798	0.97073	0.67065	GMA/MMA on BSG	2017-06-17 14:41:00	Matenaers	V-86/08_NT 1 µm_oT_S7-5
799	0.89333	0.38239	GMA/MMA on BSG	2017-06-17 14:41:00	Matenaers	V-86/08_NT 1 µm_iT_S7
800	0.89464	0.37707	GMA/MMA on BSG	2017-06-17 14:41:00	Matenaers	V-86/08_NT 1 µm_iT_S7-1
801	0.89258	0.37019	GMA/MMA on BSG	2017-06-17 14:41:00	Matenaers	V-86/08_NT 1 µm_iT_S7-2
802	0.89112	0.40029	GMA/MMA on BSG	2017-06-17 14:41:00	Matenaers	V-86/08_NT 1 µm_iT_S7-3
803	0.88611	0.37001	GMA/MMA on BSG	2017-06-17 14:41:00	Matenaers	V-86/08_NT 1 µm_iT_S7-4
804	0.80413	0.03402	GMA/MMA on BSG	2017-06-17 14:41:00	Matenaers	V-86/08_NT 1 µm_iT_S7-5
805	1.1215	0.51825	GMA/MMA on BSG	2017-06-17 14:41:00	Matenaers	V-86/08_NT 1 µm_oT_S8
806	1.1018	0.52017	GMA/MMA on BSG	2017-06-17 14:41:00	Matenaers	V-86/08_NT 1 µm_oT_S8-1
807	1.0984	0.52327	GMA/MMA on BSG	2017-06-17 14:41:00	Matenaers	V-86/08_NT 1 µm_oT_S8-2
808	1.0882	0.35747	GMA/MMA on BSG	2017-06-17 14:41:00	Matenaers	V-86/08_NT 1 µm_oT_S8-3
809	1.048	0.58129	GMA/MMA on BSG	2017-06-17 14:41:00	Matenaers	V-86/08_NT 1 µm_oT_S8-4
810	1.082	0.50162	GMA/MMA on BSG	2017-06-17 14:41:00	Matenaers	V-86/08_NT 1 µm_oT_S8-5
811	1.0449	0.30975	GMA/MMA on BSG	2017-06-17 14:41:00	Matenaers	V-86/08_NT 1 µm_iT_S8
812	0.98014	0.29168	GMA/MMA on BSG	2017-06-17 14:41:00	Matenaers	V-86/08_NT 1 µm_iT_S8-1
813	1.0436	0.2244	GMA/MMA on BSG	2017-06-17 14:41:00	Matenaers	V-86/08_NT 1 µm_iT_S8-2
814	1.0425	0.27419	GMA/MMA on BSG	2017-06-17 14:41:00	Matenaers	V-86/08_NT 1 µm_iT_S8-3
815	1.0343	0.24004	GMA/MMA on BSG	2017-06-17 14:42:00	Matenaers	V-86/08_NT 1 µm_iT_S8-4
816	1.0308	0.252	GMA/MMA on BSG	2017-06-17 14:42:00	Matenaers	V-86/08_NT 1 µm_iT_S8-5
817	0.89843	0.51111	GMA/MMA on BSG	2017-06-17 14:42:00	Matenaers	V-86/08_NT 1 µm_oT_S9
818	0.9016	0.51204	GMA/MMA on BSG	2017-06-17 14:42:00	Matenaers	V-86/08_NT 1 µm_oT_S9-1
819	0.83729	0.35623	GMA/MMA on BSG	2017-06-17 14:42:00	Matenaers	V-86/08_NT 1 µm_oT_S9-2
820	0.88966	0.48144	GMA/MMA on BSG	2017-06-17 14:42:00	Matenaers	V-86/08_NT 1 µm_oT_S9-3
821	0.8906	0.53061	GMA/MMA on BSG	2017-06-17 14:42:00	Matenaers	V-86/08_NT 1 µm_oT_S9-4
822	0.89075	0.5347	GMA/MMA on BSG	2017-06-17 14:42:00	Matenaers	V-86/08_NT 1 µm_oT_S9-5
823	0.88989	0.23635	GMA/MMA on BSG	2017-06-17 14:42:00	Matenaers	V-86/08_NT 1 µm_iT_S9
824	0.89206	0.27208	GMA/MMA on BSG	2017-06-17 14:42:00	Matenaers	V-86/08_NT 1 µm_iT_S9-1
825	0.89487	0.25106	GMA/MMA on BSG	2017-06-17 14:42:00	Matenaers	V-86/08_NT 1 µm_iT_S9-2
826	0.892	0.19991	GMA/MMA on BSG	2017-06-17 14:42:00	Matenaers	V-86/08_NT 1 µm_iT_S9-3
827	0.90115	0.22636	GMA/MMA on BSG	2017-06-17 14:42:00	Matenaers	V-86/08_NT 1 µm_iT_S9-4
828	0.90624	0.30101	GMA/MMA on BSG	2017-06-17 14:42:00	Matenaers	V-86/08_NT 1 µm_iT_S9-5
829	0.96473	0.53416	GMA/MMA on BSG	2017-06-17 14:42:00	Matenaers	V-86/08_NT 1 µm_oT_S10
830	0.96622	0.52289	GMA/MMA on BSG	2017-06-17 14:42:00	Matenaers	V-86/08_NT 1 µm_oT_S10-1
831	0.97218	0.45745	GMA/MMA on BSG	2017-06-17 14:42:00	Matenaers	V-86/08_NT 1 µm_oT_S10-2
832	0.95501	0.54219	GMA/MMA on BSG	2017-06-17 14:42:00	Matenaers	V-86/08_NT 1 µm_oT_S10-3
833	0.96881	0.45859	GMA/MMA on BSG	2017-06-17 14:42:00	Matenaers	V-86/08_NT 1 µm_oT_S10-4
834	0.95586	0.37011	GMA/MMA on BSG	2017-06-17 14:42:00	Matenaers	V-86/08_NT 1 µm_oT_S10-5
835	0.95203	0.24337	GMA/MMA on BSG	2017-06-17 14:42:00	Matenaers	V-86/08_NT 1 µm_iT_S10
836	0.9623	0.34763	GMA/MMA on BSG	2017-06-17 14:42:00	Matenaers	V-86/08_NT 1 µm_iT_S10-1
837	0.94602	0.30066	GMA/MMA on BSG	2017-06-17 14:42:00	Matenaers	V-86/08_NT 1 µm_iT_S10-2
838	0.94701	0.31931	GMA/MMA on BSG	2017-06-17 14:42:00	Matenaers	V-86/08_NT 1 µm_iT_S10-3
839	0.94346	0.30939	GMA/MMA on BSG	2017-06-17 14:42:00	Matenaers	V-86/08_NT 1 µm_iT_S10-4
840	0.94666	0.28807	GMA/MMA on BSG	2017-06-17 14:42:00	Matenaers	V-86/08_NT 1 µm_iT_S10-5
841	2.349	0.43397	GMA/MMA on BSG	2017-06-17 14:43:00	Matenaers	V-86/08_NT 2 µm_oT_S1
842	2.349	0.42769	GMA/MMA on BSG	2017-06-17 14:43:00	Matenaers	V-86/08_NT 2 µm_oT_S1-1
843	2.3195	0.52042	GMA/MMA on BSG	2017-06-17 14:43:00	Matenaers	V-86/08_NT 2 µm_oT_S1-2
844	2.3174	0.5126	GMA/MMA on BSG	2017-06-17 14:43:00	Matenaers	V-86/08_NT 2 µm_oT_S1-3
845	2.3039	0.46574	GMA/MMA on BSG	2017-06-17 14:43:00	Matenaers	V-86/08_NT 2 µm_oT_S1-4
846	2.3117	0.4775	GMA/MMA on BSG	2017-06-17 14:43:00	Matenaers	V-86/08_NT 2 µm_oT_S1-5
847	2.2702	0.09512	GMA/MMA on BSG	2017-06-17 14:43:00	Matenaers	V-86/08_NT 2 µm_iT_S1
848	2.2465	0.08609	GMA/MMA on BSG	2017-06-17 14:43:00	Matenaers	V-86/08_NT 2 µm_iT_S1-1
849	2.2974	0.04894	GMA/MMA on BSG	2017-06-17 14:43:00	Matenaers	V-86/08_NT 2 µm_iT_S1-2
850	2.3155	0.11665	GMA/MMA on BSG	2017-06-17 14:43:00	Matenaers	V-86/08_NT 2 µm_iT_S1-3
851	2.1857	0.09004	GMA/MMA on BSG	2017-06-17 14:43:00	Matenaers	V-86/08_NT 2 µm_iT_S1-4
852	2.2995	0.09133	GMA/MMA on BSG	2017-06-17 14:43:00	Matenaers	V-86/08_NT 2 µm_iT_S1-5
853	1.6997	0.51054	GMA/MMA on BSG	2017-06-17 14:44:00	Matenaers	V-86/08_NT 2 µm_oT_S2
854	1.6957	0.45896	GMA/MMA on BSG	2017-06-17 14:44:00	Matenaers	V-86/08_NT 2 µm_oT_S2-1
855	1.6963	0.4755	GMA/MMA on BSG	2017-06-17 14:44:00	Matenaers	V-86/08_NT 2 µm_oT_S2-2
856	1.6803	0.49579	GMA/MMA on BSG	2017-06-17 14:44:00	Matenaers	V-86/08_NT 2 µm_oT_S2-3
857	1.696	0.51389	GMA/MMA on BSG	2017-06-17 14:44:00	Matenaers	V-86/08_NT 2 µm_oT_S2-4
858	1.6334	0.45181	GMA/MMA on BSG	2017-06-17 14:44:00	Matenaers	V-86/08_NT 2 µm_oT_S2-5
859	1.714	0.27216	GMA/MMA on BSG	2017-06-17 14:44:00	Matenaers	V-86/08_NT 2 µm_iT_S2
860	1.7006	0.28408	GMA/MMA on BSG	2017-06-17 14:44:00	Matenaers	V-86/08_NT 2 µm_iT_S2-1
861	1.6361	0.19133	GMA/MMA on BSG	2017-06-17 14:44:00	Matenaers	V-86/08_NT 2 µm_iT_S2-2
862	1.6703	0.24282	GMA/MMA on BSG	2017-06-17 14:44:00	Matenaers	V-86/08_NT 2 µm_iT_S2-3
863	1.6633	0.28551	GMA/MMA on BSG	2017-06-17 14:44:00	Matenaers	V-86/08_NT 2 µm_iT_S2-4
864	1.6662	0.24763	GMA/MMA on BSG	2017-06-17 14:44:00	Matenaers	V-86/08_NT 2 µm_iT_S2-5
865	1.8536	0.46048	GMA/MMA on BSG	2017-06-17 14:44:00	Matenaers	V-86/08_NT 2 µm_oT_S3
866	1.8607	0.31005	GMA/MMA on BSG	2017-06-17 14:44:00	Matenaers	V-86/08_NT 2 µm_oT_S3-1
867	1.8591	0.50946	GMA/MMA on BSG	2017-06-17 14:44:00	Matenaers	V-86/08_NT 2 µm_oT_S3-2
868	1.8571	0.51518	GMA/MMA on BSG	2017-06-17 14:44:00	Matenaers	V-86/08_NT 2 µm_oT_S3-3
869	1.6906	0.53869	GMA/MMA on BSG	2017-06-17 14:44:00	Matenaers	V-86/08_NT 2 µm_oT_S3-4
870	1.6193	0.48161	GMA/MMA on BSG	2017-06-17 14:44:00	Matenaers	V-86/08_NT 2 µm_oT_S3-5
871	1.8506	0.29635	GMA/MMA on BSG	2017-06-17 14:44:00	Matenaers	V-86/08_NT 2 µm_iT_S3
872	1.8618	0.34161	GMA/MMA on BSG	2017-06-17 14:44:00	Matenaers	V-86/08_NT 2 µm_iT_S3-1
873	1.8667	0.35496	GMA/MMA on BSG	2017-06-17 14:44:00	Matenaers	V-86/08_NT 2 µm_iT_S3-2
874	1.8669	0.39741	GMA/MMA on BSG	2017-06-17 14:44:00	Matenaers	V-86/08_NT 2 µm_iT_S3-3
875	1.8924	0.11234	GMA/MMA on BSG	2017-06-17 14:44:00	Matenaers	V-86/08_NT 2 µm_iT_S3-4
876	1.8406	0.14914	GMA/MMA on BSG	2017-06-17 14:44:00	Matenaers	V-86/08_NT 2 µm_iT_S3-5
877	1.8859	0.44469	GMA/MMA on BSG	2017-06-17 14:44:00	Matenaers	V-86/08_NT 2 µm_oT_S4
878	1.8934	0.4659	GMA/MMA on BSG	2017-06-17 14:44:00	Matenaers	V-86/08_NT 2 µm_oT_S4-1
879	1.8948	0.50117	GMA/MMA on BSG	2017-06-17 14:44:00	Matenaers	V-86/08_NT 2 µm_oT_S4-2
880	1.858	0.55607	GMA/MMA on BSG	2017-06-17 14:44:00	Matenaers	V-86/08_NT 2 µm_oT_S4-3
881	1.8592	0.55423	GMA/MMA on BSG	2017-06-17 14:44:00	Matenaers	V-86/08_NT 2 µm_oT_S4-4
882	1.8467	0.53795	GMA/MMA on BSG	2017-06-17 14:45:00	Matenaers	V-86/08_NT 2 µm_oT_S4-5
883	1.6938	0.17442	GMA/MMA on BSG	2017-06-17 14:45:00	Matenaers	V-86/08_NT 2 µm_iT_S4
884	1.6489	0.16106	GMA/MMA on BSG	2017-06-17 14:45:00	Matenaers	V-86/08_NT 2 µm_iT_S4-1
885	1.684	0.09594	GMA/MMA on BSG	2017-06-17 14:45:00	Matenaers	V-86/08_NT 2 µm_iT_S4-2
886	1.6921	0.10215	GMA/MMA on BSG	2017-06-17 14:45:00	Matenaers	V-86/08_NT 2 µm_iT_S4-3
887	1.6966	0.11574	GMA/MMA on BSG	2017-06-17 14:45:00	Matenaers	V-86/08_NT 2 µm_iT_S4-4
888	1.694	0.10473	GMA/MMA on BSG	2017-06-17 14:45:00	Matenaers	V-86/08_NT 2 µm_iT_S4-5
889	1.8491	0.57063	GMA/MMA on BSG	2017-06-17 14:45:00	Matenaers	V-86/08_NT 2 µm_oT_S5
890	1.8603	0.55802	GMA/MMA on BSG	2017-06-17 14:45:00	Matenaers	V-86/08_NT 2 µm_oT_S5-1
891	1.8508	0.54439	GMA/MMA on BSG	2017-06-17 14:45:00	Matenaers	V-86/08_NT 2 µm_oT_S5-2
892	1.8477	0.49374	GMA/MMA on BSG	2017-06-17 14:45:00	Matenaers	V-86/08_NT 2 µm_oT_S5-3
893	1.8447	0.49028	GMA/MMA on BSG	2017-06-17 14:45:00	Matenaers	V-86/08_NT 2 µm_oT_S5-4
894	1.8157	0.37996	GMA/MMA on BSG	2017-06-17 14:45:00	Matenaers	V-86/08_NT 2 µm_oT_S5-5
895	1.733	0.2019	GMA/MMA on BSG	2017-06-17 14:45:00	Matenaers	V-86/08_NT 2 µm_iT_S5
896	1.7191	0.14991	GMA/MMA on BSG	2017-06-17 14:45:00	Matenaers	V-86/08_NT 2 µm_iT_S5-1
897	1.7486	0.1588	GMA/MMA on BSG	2017-06-17 14:45:00	Matenaers	V-86/08_NT 2 µm_iT_S5-2
898	1.7454	0.09684	GMA/MMA on BSG	2017-06-17 14:45:00	Matenaers	V-86/08_NT 2 µm_iT_S5-3
899	1.6885	0.23068	GMA/MMA on BSG	2017-06-17 14:45:00	Matenaers	V-86/08_NT 2 µm_iT_S5-4
900	1.673	0.24476	GMA/MMA on BSG	2017-06-17 14:45:00	Matenaers	V-86/08_NT 2 µm_iT_S5-5
901	1.795	0.47634	GMA/MMA on BSG	2017-06-17 14:46:00	Matenaers	V-86/08_NT 2 µm_oT_S6
902	1.7954	0.42837	GMA/MMA on BSG	2017-06-17 14:46:00	Matenaers	V-86/08_NT 2 µm_oT_S6-1
903	1.828	0.50227	GMA/MMA on BSG	2017-06-17 14:46:00	Matenaers	V-86/08_NT 2 µm_oT_S6-2
904	1.744	0.47544	GMA/MMA on BSG	2017-06-17 14:46:00	Matenaers	V-86/08_NT 2 µm_oT_S6-3
905	1.7833	0.54931	GMA/MMA on BSG	2017-06-17 14:46:00	Matenaers	V-86/08_NT 2 µm_oT_S6-4
906	1.7954	0.42299	GMA/MMA on BSG	2017-06-17 14:46:00	Matenaers	V-86/08_NT 2 µm_oT_S6-5
907	1.839	0.1385	GMA/MMA on BSG	2017-06-17 14:46:00	Matenaers	V-86/08_NT 2 µm_iT_S6
908	1.8281	0.20731	GMA/MMA on BSG	2017-06-17 14:46:00	Matenaers	V-86/08_NT 2 µm_iT_S6-1
909	1.8192	0.08177	GMA/MMA on BSG	2017-06-17 14:46:00	Matenaers	V-86/08_NT 2 µm_iT_S6-2
910	1.7862	0.05764	GMA/MMA on BSG	2017-06-17 14:46:00	Matenaers	V-86/08_NT 2 µm_iT_S6-3
911	1.8234	0.19772	GMA/MMA on BSG	2017-06-17 14:46:00	Matenaers	V-86/08_NT 2 µm_iT_S6-4
912	1.8379	0.23708	GMA/MMA on BSG	2017-06-17 14:46:00	Matenaers	V-86/08_NT 2 µm_iT_S6-5
913	1.8117	0.51381	GMA/MMA on BSG	2017-06-17 14:46:00	Matenaers	V-86/08_NT 2 µm_oT_S7
914	1.837	0.53302	GMA/MMA on BSG	2017-06-17 14:46:00	Matenaers	V-86/08_NT 2 µm_oT_S7-1
915	1.8414	0.46768	GMA/MMA on BSG	2017-06-17 14:46:00	Matenaers	V-86/08_NT 2 µm_oT_S7-2
916	1.8439	0.48341	GMA/MMA on BSG	2017-06-17 14:46:00	Matenaers	V-86/08_NT 2 µm_oT_S7-3
917	1.7926	0.20648	GMA/MMA on BSG	2017-06-17 14:46:00	Matenaers	V-86/08_NT 2 µm_oT_S7-4
918	1.7073	0.4691	GMA/MMA on BSG	2017-06-17 14:46:00	Matenaers	V-86/08_NT 2 µm_oT_S7-5
919	1.5776	0.1809	GMA/MMA on BSG	2017-06-17 14:46:00	Matenaers	V-86/08_NT 2 µm_iT_S7
920	1.5424	0.11624	GMA/MMA on BSG	2017-06-17 14:46:00	Matenaers	V-86/08_NT 2 µm_iT_S7-1
921	1.5766	0	GMA/MMA on BSG	2017-06-17 14:46:00	Matenaers	V-86/08_NT 2 µm_iT_S7-2
922	1.6787	0.16184	GMA/MMA on BSG	2017-06-17 14:46:00	Matenaers	V-86/08_NT 2 µm_iT_S7-3
923	1.5992	0.14058	GMA/MMA on BSG	2017-06-17 14:46:00	Matenaers	V-86/08_NT 2 µm_iT_S7-4
924	1.6816	0.25846	GMA/MMA on BSG	2017-06-17 14:46:00	Matenaers	V-86/08_NT 2 µm_iT_S7-5
925	1.8472	0.53484	GMA/MMA on BSG	2017-06-17 14:46:00	Matenaers	V-86/08_NT 2 µm_oT_S8
926	1.8466	0.58218	GMA/MMA on BSG	2017-06-17 14:46:00	Matenaers	V-86/08_NT 2 µm_oT_S8-1
927	1.8311	0.44441	GMA/MMA on BSG	2017-06-17 14:47:00	Matenaers	V-86/08_NT 2 µm_oT_S8-2
928	1.8322	0.47404	GMA/MMA on BSG	2017-06-17 14:47:00	Matenaers	V-86/08_NT 2 µm_oT_S8-3
929	1.8571	0.34186	GMA/MMA on BSG	2017-06-17 14:47:00	Matenaers	V-86/08_NT 2 µm_oT_S8-4
930	1.785	0.47447	GMA/MMA on BSG	2017-06-17 14:47:00	Matenaers	V-86/08_NT 2 µm_oT_S8-5
931	1.8267	0.18442	GMA/MMA on BSG	2017-06-17 14:47:00	Matenaers	V-86/08_NT 2 µm_iT_S8
932	1.8387	0.15395	GMA/MMA on BSG	2017-06-17 14:47:00	Matenaers	V-86/08_NT 2 µm_iT_S8-1
933	1.8284	0.13865	GMA/MMA on BSG	2017-06-17 14:47:00	Matenaers	V-86/08_NT 2 µm_iT_S8-2
934	1.7506	0.07158	GMA/MMA on BSG	2017-06-17 14:47:00	Matenaers	V-86/08_NT 2 µm_iT_S8-3
935	1.8961	0.08046	GMA/MMA on BSG	2017-06-17 14:47:00	Matenaers	V-86/08_NT 2 µm_iT_S8-4
936	1.7519	0.08803	GMA/MMA on BSG	2017-06-17 14:47:00	Matenaers	V-86/08_NT 2 µm_iT_S8-5
937	1.6619	0.48508	GMA/MMA on BSG	2017-06-17 14:47:00	Matenaers	V-86/08_NT 2 µm_oT_S9
938	1.7193	0.45295	GMA/MMA on BSG	2017-06-17 14:47:00	Matenaers	V-86/08_NT 2 µm_oT_S9-1
939	1.7512	0.44892	GMA/MMA on BSG	2017-06-17 14:47:00	Matenaers	V-86/08_NT 2 µm_oT_S9-2
940	1.7555	0.46266	GMA/MMA on BSG	2017-06-17 14:47:00	Matenaers	V-86/08_NT 2 µm_oT_S9-3
941	1.7332	0.49609	GMA/MMA on BSG	2017-06-17 14:47:00	Matenaers	V-86/08_NT 2 µm_oT_S9-4
942	1.7392	0.49477	GMA/MMA on BSG	2017-06-17 14:47:00	Matenaers	V-86/08_NT 2 µm_oT_S9-5
943	1.6336	0.15552	GMA/MMA on BSG	2017-06-17 14:48:00	Matenaers	V-86/08_NT 2 µm_iT_S9
944	1.6165	0.15079	GMA/MMA on BSG	2017-06-17 14:48:00	Matenaers	V-86/08_NT 2 µm_iT_S9-1
945	1.5495	0.08685	GMA/MMA on BSG	2017-06-17 14:48:00	Matenaers	V-86/08_NT 2 µm_iT_S9-2
946	1.5664	0.06714	GMA/MMA on BSG	2017-06-17 14:48:00	Matenaers	V-86/08_NT 2 µm_iT_S9-3
947	1.4912	0.02853	GMA/MMA on BSG	2017-06-17 14:48:00	Matenaers	V-86/08_NT 2 µm_iT_S9-4
948	1.5639	0.09737	GMA/MMA on BSG	2017-06-17 14:48:00	Matenaers	V-86/08_NT 2 µm_iT_S9-5
949	1.6399	0.46534	GMA/MMA on BSG	2017-06-17 14:48:00	Matenaers	V-86/08_NT 2 µm_oT_S10
950	1.6939	0.46206	GMA/MMA on BSG	2017-06-17 14:48:00	Matenaers	V-86/08_NT 2 µm_oT_S10-1
951	1.8298	0.50899	GMA/MMA on BSG	2017-06-17 14:48:00	Matenaers	V-86/08_NT 2 µm_oT_S10-2
952	1.6402	0.54558	GMA/MMA on BSG	2017-06-17 14:48:00	Matenaers	V-86/08_NT 2 µm_oT_S10-3
953	1.6853	0.40817	GMA/MMA on BSG	2017-06-17 14:48:00	Matenaers	V-86/08_NT 2 µm_oT_S10-4
954	1.7165	0.54206	GMA/MMA on BSG	2017-06-17 14:48:00	Matenaers	V-86/08_NT 2 µm_oT_S10-5
955	1.6207	0.2323	GMA/MMA on BSG	2017-06-17 14:48:00	Matenaers	V-86/08_NT 2 µm_iT_S10
956	1.5891	0.20954	GMA/MMA on BSG	2017-06-17 14:48:00	Matenaers	V-86/08_NT 2 µm_iT_S10-1
957	1.5739	0.35227	GMA/MMA on BSG	2017-06-17 14:48:00	Matenaers	V-86/08_NT 2 µm_iT_S10-2
958	1.6336	0.2169	GMA/MMA on BSG	2017-06-17 14:48:00	Matenaers	V-86/08_NT 2 µm_iT_S10-3
959	1.5393	0.13529	GMA/MMA on BSG	2017-06-17 14:48:00	Matenaers	V-86/08_NT 2 µm_iT_S10-4
960	1.625	0.32537	GMA/MMA on BSG	2017-06-17 14:48:00	Matenaers	V-86/08_NT 2 µm_iT_S10-5
961	2.8724	0.36236	GMA/MMA on BSG	2017-06-17 14:48:00	Matenaers	V-86/08_NT 3 µm_oT_S1
962	2.83	0.48494	GMA/MMA on BSG	2017-06-17 14:48:00	Matenaers	V-86/08_NT 3 µm_oT_S1-1
963	2.8691	0.4896	GMA/MMA on BSG	2017-06-17 14:48:00	Matenaers	V-86/08_NT 3 µm_oT_S1-2
964	2.888	0.29308	GMA/MMA on BSG	2017-06-17 14:49:00	Matenaers	V-86/08_NT 3 µm_oT_S1-3
965	2.9124	0.46299	GMA/MMA on BSG	2017-06-17 14:49:00	Matenaers	V-86/08_NT 3 µm_oT_S1-4
966	2.9437	0.41348	GMA/MMA on BSG	2017-06-17 14:49:00	Matenaers	V-86/08_NT 3 µm_oT_S1-5
967	2.5644	0.0634	GMA/MMA on BSG	2017-06-17 14:49:00	Matenaers	V-86/08_NT 3 µm_iT_S1
968	2.7534	0.13824	GMA/MMA on BSG	2017-06-17 14:49:00	Matenaers	V-86/08_NT 3 µm_iT_S1-1
969	1.9993	0.00928	GMA/MMA on BSG	2017-06-17 14:49:00	Matenaers	V-86/08_NT 3 µm_iT_S1-2
970	1.9864	0.02053	GMA/MMA on BSG	2017-06-17 14:49:00	Matenaers	V-86/08_NT 3 µm_iT_S1-3
971	2.8878	0.04602	GMA/MMA on BSG	2017-06-17 14:49:00	Matenaers	V-86/08_NT 3 µm_iT_S1-4
972	0.75408	0	GMA/MMA on BSG	2017-06-17 14:49:00	Matenaers	V-86/08_NT 3 µm_iT_S1-5
973	2.7577	0.43467	GMA/MMA on BSG	2017-06-17 14:49:00	Matenaers	V-86/08_NT 3 µm_oT_S2
974	2.8049	0.46833	GMA/MMA on BSG	2017-06-17 14:49:00	Matenaers	V-86/08_NT 3 µm_oT_S2-1
975	2.6394	0.43638	GMA/MMA on BSG	2017-06-17 14:49:00	Matenaers	V-86/08_NT 3 µm_oT_S2-2
976	2.7392	0.50565	GMA/MMA on BSG	2017-06-17 14:49:00	Matenaers	V-86/08_NT 3 µm_oT_S2-3
977	2.6511	0.52621	GMA/MMA on BSG	2017-06-17 14:49:00	Matenaers	V-86/08_NT 3 µm_oT_S2-4
978	2.7647	0.42883	GMA/MMA on BSG	2017-06-17 14:49:00	Matenaers	V-86/08_NT 3 µm_oT_S2-5
979	2.556	0.07707	GMA/MMA on BSG	2017-06-17 14:49:00	Matenaers	V-86/08_NT 3 µm_iT_S2
980	2.6101	0.06798	GMA/MMA on BSG	2017-06-17 14:49:00	Matenaers	V-86/08_NT 3 µm_iT_S2-1
981	2.5761	0.06563	GMA/MMA on BSG	2017-06-17 14:49:00	Matenaers	V-86/08_NT 3 µm_iT_S2-2
982	2.5912	0.09672	GMA/MMA on BSG	2017-06-17 14:49:00	Matenaers	V-86/08_NT 3 µm_iT_S2-3
983	2.4869	0.11575	GMA/MMA on BSG	2017-06-17 14:49:00	Matenaers	V-86/08_NT 3 µm_iT_S2-4
984	2.4843	0.16691	GMA/MMA on BSG	2017-06-17 14:49:00	Matenaers	V-86/08_NT 3 µm_iT_S2-5
985	2.7585	0.33541	GMA/MMA on BSG	2017-06-17 14:49:00	Matenaers	V-86/08_NT 3 µm_oT_S3
986	2.7619	0.43504	GMA/MMA on BSG	2017-06-17 14:49:00	Matenaers	V-86/08_NT 3 µm_oT_S3-1
987	2.7984	0.29055	GMA/MMA on BSG	2017-06-17 14:49:00	Matenaers	V-86/08_NT 3 µm_oT_S3-2
988	2.8672	0.42595	GMA/MMA on BSG	2017-06-17 14:49:00	Matenaers	V-86/08_NT 3 µm_oT_S3-3
989	2.92	0.13855	GMA/MMA on BSG	2017-06-17 14:50:00	Matenaers	V-86/08_NT 3 µm_oT_S3-4
990	2.8108	0.46536	GMA/MMA on BSG	2017-06-17 14:50:00	Matenaers	V-86/08_NT 3 µm_oT_S3-5
991	2.021	0.02131	GMA/MMA on BSG	2017-06-17 14:50:00	Matenaers	V-86/08_NT 3 µm_iT_S3
992	2.0061	0	GMA/MMA on BSG	2017-06-17 14:50:00	Matenaers	V-86/08_NT 3 µm_iT_S3-1
993	2.6235	0.0124	GMA/MMA on BSG	2017-06-17 14:50:00	Matenaers	V-86/08_NT 3 µm_iT_S3-2
994	2.5988	0.05192	GMA/MMA on BSG	2017-06-17 14:50:00	Matenaers	V-86/08_NT 3 µm_iT_S3-3
995	2.7693	0.00727	GMA/MMA on BSG	2017-06-17 14:50:00	Matenaers	V-86/08_NT 3 µm_iT_S3-4
996	2.8935	0.01255	GMA/MMA on BSG	2017-06-17 14:50:00	Matenaers	V-86/08_NT 3 µm_iT_S3-5
997	2.6831	0.51131	GMA/MMA on BSG	2017-06-17 14:50:00	Matenaers	V-86/08_NT 3 µm_oT_S4
998	2.6724	0.50827	GMA/MMA on BSG	2017-06-17 14:50:00	Matenaers	V-86/08_NT 3 µm_oT_S4-1
999	2.6611	0.55287	GMA/MMA on BSG	2017-06-17 14:50:00	Matenaers	V-86/08_NT 3 µm_oT_S4-2
1000	2.702	0.48505	GMA/MMA on BSG	2017-06-17 14:50:00	Matenaers	V-86/08_NT 3 µm_oT_S4-3
1001	2.7021	0.50419	GMA/MMA on BSG	2017-06-17 14:50:00	Matenaers	V-86/08_NT 3 µm_oT_S4-4
1002	2.7465	0.18014	GMA/MMA on BSG	2017-06-17 14:50:00	Matenaers	V-86/08_NT 3 µm_oT_S4-5
1003	2.5894	0.13235	GMA/MMA on BSG	2017-06-17 14:50:00	Matenaers	V-86/08_NT 3 µm_iT_S4
1004	2.5916	0.0695	GMA/MMA on BSG	2017-06-17 14:50:00	Matenaers	V-86/08_NT 3 µm_iT_S4-1
1005	2.6082	0.07316	GMA/MMA on BSG	2017-06-17 14:50:00	Matenaers	V-86/08_NT 3 µm_iT_S4-2
1006	2.5415	0.02586	GMA/MMA on BSG	2017-06-17 14:50:00	Matenaers	V-86/08_NT 3 µm_iT_S4-3
1007	2.5912	0.08776	GMA/MMA on BSG	2017-06-17 14:50:00	Matenaers	V-86/08_NT 3 µm_iT_S4-4
1008	2.616	0.07715	GMA/MMA on BSG	2017-06-17 14:50:00	Matenaers	V-86/08_NT 3 µm_iT_S4-5
1009	2.7616	0.46407	GMA/MMA on BSG	2017-06-17 14:51:00	Matenaers	V-86/08_NT 3 µm_oT_S5
1010	2.7885	0.4538	GMA/MMA on BSG	2017-06-17 14:51:00	Matenaers	V-86/08_NT 3 µm_oT_S5-1
1011	2.8806	0.40828	GMA/MMA on BSG	2017-06-17 14:51:00	Matenaers	V-86/08_NT 3 µm_oT_S5-2
1012	2.8819	0.36731	GMA/MMA on BSG	2017-06-17 14:51:00	Matenaers	V-86/08_NT 3 µm_oT_S5-3
1013	2.8532	0.21308	GMA/MMA on BSG	2017-06-17 14:51:00	Matenaers	V-86/08_NT 3 µm_oT_S5-4
1014	2.8358	0.23366	GMA/MMA on BSG	2017-06-17 14:51:00	Matenaers	V-86/08_NT 3 µm_oT_S5-5
1015	1.9847	0	GMA/MMA on BSG	2017-06-17 14:51:00	Matenaers	V-86/08_NT 3 µm_iT_S5
1016	2.7494	0.08828	GMA/MMA on BSG	2017-06-17 14:51:00	Matenaers	V-86/08_NT 3 µm_iT_S5-1
1017	2.7586	0.00888	GMA/MMA on BSG	2017-06-17 14:51:00	Matenaers	V-86/08_NT 3 µm_iT_S5-2
1018	2.0626	0.03052	GMA/MMA on BSG	2017-06-17 14:51:00	Matenaers	V-86/08_NT 3 µm_iT_S5-3
1019	2.7194	0.05557	GMA/MMA on BSG	2017-06-17 14:51:00	Matenaers	V-86/08_NT 3 µm_iT_S5-4
1020	2.7335	0.01514	GMA/MMA on BSG	2017-06-17 14:51:00	Matenaers	V-86/08_NT 3 µm_iT_S5-5
1021	2.829	0.24878	GMA/MMA on BSG	2017-06-17 14:51:00	Matenaers	V-86/08_NT 3 µm_oT_S6
1022	2.7186	0.28518	GMA/MMA on BSG	2017-06-17 14:51:00	Matenaers	V-86/08_NT 3 µm_oT_S6-1
1023	2.7206	0.46677	GMA/MMA on BSG	2017-06-17 14:51:00	Matenaers	V-86/08_NT 3 µm_oT_S6-2
1024	2.766	0.42821	GMA/MMA on BSG	2017-06-17 14:51:00	Matenaers	V-86/08_NT 3 µm_oT_S6-3
1025	2.5355	0.3298	GMA/MMA on BSG	2017-06-17 14:51:00	Matenaers	V-86/08_NT 3 µm_oT_S6-4
1026	2.3266	0.40483	GMA/MMA on BSG	2017-06-17 14:51:00	Matenaers	V-86/08_NT 3 µm_oT_S6-5
1027	2.5806	0.1294	GMA/MMA on BSG	2017-06-17 14:51:00	Matenaers	V-86/08_NT 3 µm_iT_S6
1028	2.0507	0.03277	GMA/MMA on BSG	2017-06-17 14:51:00	Matenaers	V-86/08_NT 3 µm_iT_S6-1
1029	2.4523	0.02435	GMA/MMA on BSG	2017-06-17 14:51:00	Matenaers	V-86/08_NT 3 µm_iT_S6-2
1030	1.9782	0.00747	GMA/MMA on BSG	2017-06-17 14:51:00	Matenaers	V-86/08_NT 3 µm_iT_S6-3
1031	2.5647	0.24094	GMA/MMA on BSG	2017-06-17 14:51:00	Matenaers	V-86/08_NT 3 µm_iT_S6-4
1032	2.586	0.13213	GMA/MMA on BSG	2017-06-17 14:51:00	Matenaers	V-86/08_NT 3 µm_iT_S6
1033	2.7888	0.41964	GMA/MMA on BSG	2017-06-17 15:00:39	Matenaers	V-86/08_NT 3 µm_oT_S7
1034	3.0945	0.06117	GMA/MMA on BSG	2017-06-17 15:00:40	Matenaers	V-86/08_NT 3 µm_oT_S7-1
1035	2.8623	0.0773	GMA/MMA on BSG	2017-06-17 15:00:41	Matenaers	V-86/08_NT 3 µm_oT_S7-2
1036	2.7659	0.35243	GMA/MMA on BSG	2017-06-17 15:00:42	Matenaers	V-86/08_NT 3 µm_oT_S7-3
1037	2.7448	0.45295	GMA/MMA on BSG	2017-06-17 15:00:46	Matenaers	V-86/08_NT 3 µm_oT_S7-4
1038	2.7545	0.44725	GMA/MMA on BSG	2017-06-17 15:00:47	Matenaers	V-86/08_NT 3 µm_oT_S7-5
1039	2.6294	0.05897	GMA/MMA on BSG	2017-06-17 15:00:50	Matenaers	V-86/08_NT 3 µm_iT_S7
1040	2.6762	0.00547	GMA/MMA on BSG	2017-06-17 15:00:52	Matenaers	V-86/08_NT 3 µm_iT_S7-1
1041	2.7291	0.04887	GMA/MMA on BSG	2017-06-17 15:00:54	Matenaers	V-86/08_NT 3 µm_iT_S7-2
1042	2.1297	0.00481	GMA/MMA on BSG	2017-06-17 15:00:55	Matenaers	V-86/08_NT 3 µm_iT_S7-3
1043	2.5846	0.03867	GMA/MMA on BSG	2017-06-17 15:00:56	Matenaers	V-86/08_NT 3 µm_iT_S7-4
1044	1.9602	0	GMA/MMA on BSG	2017-06-17 15:00:57	Matenaers	V-86/08_NT 3 µm_iT_S7-5
1045	2.4938	0.44857	GMA/MMA on BSG	2017-06-17 15:01:06	Matenaers	V-86/08_NT 3 µm_oT_S8
1046	2.6701	0.42923	GMA/MMA on BSG	2017-06-17 15:01:07	Matenaers	V-86/08_NT 3 µm_oT_S8-1
1047	2.6728	0.43471	GMA/MMA on BSG	2017-06-17 15:01:08	Matenaers	V-86/08_NT 3 µm_oT_S8-2
1048	2.5371	0.15479	GMA/MMA on BSG	2017-06-17 15:01:10	Matenaers	V-86/08_NT 3 µm_oT_S8-3
1049	2.5299	0.44944	GMA/MMA on BSG	2017-06-17 15:01:11	Matenaers	V-86/08_NT 3 µm_oT_S8-4
1050	2.5271	0.44397	GMA/MMA on BSG	2017-06-17 15:01:12	Matenaers	V-86/08_NT 3 µm_oT_S8-5
1051	2.443	0.1093	GMA/MMA on BSG	2017-06-17 15:01:16	Matenaers	V-86/08_NT 3 µm_iT_S8
1052	2.4454	0.10586	GMA/MMA on BSG	2017-06-17 15:01:17	Matenaers	V-86/08_NT 3 µm_iT_S8-1
1053	2.4964	0.10092	GMA/MMA on BSG	2017-06-17 15:01:18	Matenaers	V-86/08_NT 3 µm_iT_S8-2
1054	2.4129	0.05189	GMA/MMA on BSG	2017-06-17 15:01:20	Matenaers	V-86/08_NT 3 µm_iT_S8-3
1055	2.1213	0.03468	GMA/MMA on BSG	2017-06-17 15:01:21	Matenaers	V-86/08_NT 3 µm_iT_S8-4
1056	1.9382	0.00363	GMA/MMA on BSG	2017-06-17 15:01:22	Matenaers	V-86/08_NT 3 µm_iT_S8-5
1057	2.9476	0.37292	GMA/MMA on BSG	2017-06-17 15:01:30	Matenaers	V-86/08_NT 3 µm_oT_S9
1058	2.8745	0.43279	GMA/MMA on BSG	2017-06-17 15:01:31	Matenaers	V-86/08_NT 3 µm_oT_S9-1
1059	2.7501	0.29093	GMA/MMA on BSG	2017-06-17 15:01:32	Matenaers	V-86/08_NT 3 µm_oT_S9-2
1060	2.8858	0.46655	GMA/MMA on BSG	2017-06-17 15:01:36	Matenaers	V-86/08_NT 3 µm_oT_S9-3
1061	3.1847	0.11686	GMA/MMA on BSG	2017-06-17 15:01:37	Matenaers	V-86/08_NT 3 µm_oT_S9-4
1062	2.9631	0.33546	GMA/MMA on BSG	2017-06-17 15:01:38	Matenaers	V-86/08_NT 3 µm_oT_S9-5
1063	1.9857	0.02863	GMA/MMA on BSG	2017-06-17 15:01:41	Matenaers	V-86/08_NT 3 µm_iT_S9
1064	2.7636	0.1769	GMA/MMA on BSG	2017-06-17 15:01:42	Matenaers	V-86/08_NT 3 µm_iT_S9-1
1065	2.7336	0.01647	GMA/MMA on BSG	2017-06-17 15:01:43	Matenaers	V-86/08_NT 3 µm_iT_S9-2
1066	2.0934	0.00605	GMA/MMA on BSG	2017-06-17 15:01:44	Matenaers	V-86/08_NT 3 µm_iT_S9-3
1067	2.7534	0.07872	GMA/MMA on BSG	2017-06-17 15:01:45	Matenaers	V-86/08_NT 3 µm_iT_S9-4
1068	2.0943	0	GMA/MMA on BSG	2017-06-17 15:01:46	Matenaers	V-86/08_NT 3 µm_iT_S9-5
1069	2.5864	0.31682	GMA/MMA on BSG	2017-06-17 15:01:53	Matenaers	V-86/08_NT 3 µm_oT_S10
1070	2.5549	0.37277	GMA/MMA on BSG	2017-06-17 15:01:54	Matenaers	V-86/08_NT 3 µm_oT_S10-1
1071	2.6158	0.19731	GMA/MMA on BSG	2017-06-17 15:01:55	Matenaers	V-86/08_NT 3 µm_oT_S10-2
1072	2.5684	0.43564	GMA/MMA on BSG	2017-06-17 15:01:56	Matenaers	V-86/08_NT 3 µm_oT_S10-3
1073	2.6046	0.34432	GMA/MMA on BSG	2017-06-17 15:01:58	Matenaers	V-86/08_NT 3 µm_oT_S10-4
1074	2.6601	0.13055	GMA/MMA on BSG	2017-06-17 15:01:58	Matenaers	V-86/08_NT 3 µm_oT_S10-5
1075	2.0431	0.02493	GMA/MMA on BSG	2017-06-17 15:02:01	Matenaers	V-86/08_NT 3 µm_iT_S10
1076	2.5867	0.03192	GMA/MMA on BSG	2017-06-17 15:02:02	Matenaers	V-86/08_NT 3 µm_iT_S10-1
1077	2.6093	0.06397	GMA/MMA on BSG	2017-06-17 15:02:03	Matenaers	V-86/08_NT 3 µm_iT_S10-2
1078	2.0015	0.03085	GMA/MMA on BSG	2017-06-17 15:02:04	Matenaers	V-86/08_NT 3 µm_iT_S10-3
1079	2.0102	0.01726	GMA/MMA on BSG	2017-06-17 15:02:05	Matenaers	V-86/08_NT 3 µm_iT_S10-4
1080	2.008	0	GMA/MMA on BSG	2017-06-17 15:02:06	Matenaers	V-86/08_NT 3 µm_iT_S10-5
1081	1.0234	0.39536	GMA/MMA on BSG	2017-05-01 12:29:39	Matenaers	V-131/12_NT 1 µm_oT_S1
1082	1.0478	0.46143	GMA/MMA on BSG	2017-05-01 12:30:12	Matenaers	V-131/12_NT 1 µm_oT_S1-1
1083	1.3213	0.4618	GMA/MMA on BSG	2017-05-01 12:30:14	Matenaers	V-131/12_NT 1 µm_oT_S1-2
1084	1.1162	0.52367	GMA/MMA on BSG	2017-05-01 12:30:17	Matenaers	V-131/12_NT 1 µm_oT_S1-3
1085	1.3096	0.49322	GMA/MMA on BSG	2017-05-01 12:30:19	Matenaers	V-131/12_NT 1 µm_oT_S1-4
1086	1.4136	0.3955	GMA/MMA on BSG	2017-05-01 12:30:27	Matenaers	V-131/12_NT 1 µm_oT_S1-5
1087	1.0387	0.29103	GMA/MMA on BSG	2017-05-01 12:30:35	Matenaers	V-131/12_NT 1 µm_iT_S1
1088	1.1179	0.28142	GMA/MMA on BSG	2017-05-01 12:30:37	Matenaers	V-131/12_NT 1 µm_iT_S1-1
1089	1.214	0.30971	GMA/MMA on BSG	2017-05-01 12:30:39	Matenaers	V-131/12_NT 1 µm_iT_S1-2
1090	1.2866	0.3873	GMA/MMA on BSG	2017-05-01 12:30:41	Matenaers	V-131/12_NT 1 µm_iT_S1-3
1091	1.0866	0.20748	GMA/MMA on BSG	2017-05-01 12:30:43	Matenaers	V-131/12_NT 1 µm_iT_S1-4
1092	1.1054	0.29429	GMA/MMA on BSG	2017-05-01 12:30:46	Matenaers	V-131/12_NT 1 µm_iT_S1-5
1093	1.0525	0.50078	GMA/MMA on BSG	2017-05-01 12:31:18	Matenaers	V-131/12_NT 1 µm_oT_S2
1094	1.1106	0.48361	GMA/MMA on BSG	2017-05-01 12:31:21	Matenaers	V-131/12_NT 1 µm_oT_S2-1
1095	1.1059	0.44954	GMA/MMA on BSG	2017-05-01 12:31:23	Matenaers	V-131/12_NT 1 µm_oT_S2-2
1096	1.1678	0.44433	GMA/MMA on BSG	2017-05-01 12:31:25	Matenaers	V-131/12_NT 1 µm_oT_S2-3
1097	1.0465	0.35618	GMA/MMA on BSG	2017-05-01 12:31:28	Matenaers	V-131/12_NT 1 µm_oT_S2-4
1098	1.0816	0.50583	GMA/MMA on BSG	2017-05-01 12:31:31	Matenaers	V-131/12_NT 1 µm_oT_S2-5
1099	0.96911	0.17686	GMA/MMA on BSG	2017-05-01 12:31:37	Matenaers	V-131/12_NT 1 µm_iT_S2
1100	1.0374	0.27037	GMA/MMA on BSG	2017-05-01 12:31:40	Matenaers	V-131/12_NT 1 µm_iT_S2-1
1101	1.0984	0.1739	GMA/MMA on BSG	2017-05-01 12:31:43	Matenaers	V-131/12_NT 1 µm_iT_S2-2
1102	1.0835	0.16672	GMA/MMA on BSG	2017-05-01 12:31:46	Matenaers	V-131/12_NT 1 µm_iT_S2-3
1103	1.0523	0.11058	GMA/MMA on BSG	2017-05-01 12:31:48	Matenaers	V-131/12_NT 1 µm_iT_S2-4
1104	1.1164	0.24827	GMA/MMA on BSG	2017-05-01 12:31:52	Matenaers	V-131/12_NT 1 µm_iT_S2-5
1105	0.95105	0.49018	GMA/MMA on BSG	2017-05-01 12:32:13	Matenaers	V-131/12_NT 1 µm_oT_S3
1106	0.98216	0.45619	GMA/MMA on BSG	2017-05-01 12:32:14	Matenaers	V-131/12_NT 1 µm_oT_S3-1
1107	0.76851	0.52779	GMA/MMA on BSG	2017-05-01 12:32:16	Matenaers	V-131/12_NT 1 µm_oT_S3-2
1108	0.9476	0.47899	GMA/MMA on BSG	2017-05-01 12:32:18	Matenaers	V-131/12_NT 1 µm_oT_S3-3
1109	0.96449	0.50134	GMA/MMA on BSG	2017-05-01 12:32:20	Matenaers	V-131/12_NT 1 µm_oT_S3-4
1110	0.76339	0.56463	GMA/MMA on BSG	2017-05-01 12:32:23	Matenaers	V-131/12_NT 1 µm_oT_S3-5
1111	0.76042	0.38171	GMA/MMA on BSG	2017-05-01 12:32:28	Matenaers	V-131/12_NT 1 µm_iT_S3
1112	0.81986	0.35647	GMA/MMA on BSG	2017-05-01 12:32:30	Matenaers	V-131/12_NT 1 µm_iT_S3-1
1113	0.96615	0.24859	GMA/MMA on BSG	2017-05-01 12:32:33	Matenaers	V-131/12_NT 1 µm_iT_S3-2
1114	0.95422	0.28692	GMA/MMA on BSG	2017-05-01 12:32:35	Matenaers	V-131/12_NT 1 µm_iT_S3-3
1115	0.82155	0.34018	GMA/MMA on BSG	2017-05-01 12:32:38	Matenaers	V-131/12_NT 1 µm_iT_S3-4
1116	0.95538	0.30166	GMA/MMA on BSG	2017-05-01 12:32:41	Matenaers	V-131/12_NT 1 µm_iT_S3-5
1117	0.88156	0.49476	GMA/MMA on BSG	2017-05-01 12:33:26	Matenaers	V-131/12_NT 1 µm_oT_S4
1118	0.95147	0.41269	GMA/MMA on BSG	2017-05-01 12:33:27	Matenaers	V-131/12_NT 1 µm_oT_S4-1
1119	1.0283	0.31078	GMA/MMA on BSG	2017-05-01 12:33:29	Matenaers	V-131/12_NT 1 µm_oT_S4-2
1120	1.0414	0.31581	GMA/MMA on BSG	2017-05-01 12:33:31	Matenaers	V-131/12_NT 1 µm_oT_S4-3
1121	0.94249	0.42126	GMA/MMA on BSG	2017-05-01 12:33:33	Matenaers	V-131/12_NT 1 µm_oT_S4-4
1122	0.90855	0.35178	GMA/MMA on BSG	2017-05-01 12:33:35	Matenaers	V-131/12_NT 1 µm_oT_S4-5
1123	0.90443	0.22051	GMA/MMA on BSG	2017-05-01 12:33:40	Matenaers	V-131/12_NT 1 µm_iT_S4
1124	0.89748	0.22425	GMA/MMA on BSG	2017-05-01 12:33:43	Matenaers	V-131/12_NT 1 µm_iT_S4-1
1125	0.91338	0.40391	GMA/MMA on BSG	2017-05-01 12:33:45	Matenaers	V-131/12_NT 1 µm_iT_S4-2
1126	0.96704	0.30506	GMA/MMA on BSG	2017-05-01 12:33:48	Matenaers	V-131/12_NT 1 µm_iT_S4-3
1127	0.97258	0.36494	GMA/MMA on BSG	2017-05-01 12:33:50	Matenaers	V-131/12_NT 1 µm_iT_S4-4
1128	0.89737	0.27862	GMA/MMA on BSG	2017-05-01 12:33:54	Matenaers	V-131/12_NT 1 µm_iT_S4-5
1129	0.82891	0.46265	GMA/MMA on BSG	2017-05-01 12:34:18	Matenaers	V-131/12_NT 1 µm_oT_S5
1130	0.87857	0.40879	GMA/MMA on BSG	2017-05-01 12:34:20	Matenaers	V-131/12_NT 1 µm_oT_S5-1
1131	0.87305	0.3439	GMA/MMA on BSG	2017-05-01 12:34:22	Matenaers	V-131/12_NT 1 µm_oT_S5-2
1132	0.949	0.43944	GMA/MMA on BSG	2017-05-01 12:34:25	Matenaers	V-131/12_NT 1 µm_oT_S5-3
1133	0.87917	0.4361	GMA/MMA on BSG	2017-05-01 12:34:28	Matenaers	V-131/12_NT 1 µm_oT_S5-4
1134	0.94698	0.43123	GMA/MMA on BSG	2017-05-01 12:34:31	Matenaers	V-131/12_NT 1 µm_oT_S5-5
1135	0.90049	0.32267	GMA/MMA on BSG	2017-05-01 12:34:37	Matenaers	V-131/12_NT 1 µm_iT_S5
1136	0.95489	0.30094	GMA/MMA on BSG	2017-05-01 12:34:39	Matenaers	V-131/12_NT 1 µm_iT_S5-1
1137	0.90454	0.26524	GMA/MMA on BSG	2017-05-01 12:34:41	Matenaers	V-131/12_NT 1 µm_iT_S5-2
1138	0.83244	0.236	GMA/MMA on BSG	2017-05-01 12:34:44	Matenaers	V-131/12_NT 1 µm_iT_S5-3
1139	0.89195	0.24176	GMA/MMA on BSG	2017-05-01 12:34:46	Matenaers	V-131/12_NT 1 µm_iT_S5-4
1140	0.8325	0.10497	GMA/MMA on BSG	2017-05-01 12:34:48	Matenaers	V-131/12_NT 1 µm_iT_S5-5
1141	1.0464	0.46662	GMA/MMA on BSG	2017-05-01 12:35:19	Matenaers	V-131/12_NT 1 µm_oT_S6
1142	1.0288	0.4507	GMA/MMA on BSG	2017-05-01 12:35:21	Matenaers	V-131/12_NT 1 µm_oT_S6-1
1143	1.0931	0.50807	GMA/MMA on BSG	2017-05-01 12:35:23	Matenaers	V-131/12_NT 1 µm_oT_S6-2
1144	0.98066	0.41415	GMA/MMA on BSG	2017-05-01 12:35:26	Matenaers	V-131/12_NT 1 µm_oT_S6-3
1145	1.0432	0.42582	GMA/MMA on BSG	2017-05-01 12:35:28	Matenaers	V-131/12_NT 1 µm_oT_S6-4
1146	0.95277	0.44543	GMA/MMA on BSG	2017-05-01 12:35:30	Matenaers	V-131/12_NT 1 µm_oT_S6-5
1147	0.95567	0.21232	GMA/MMA on BSG	2017-05-01 12:35:34	Matenaers	V-131/12_NT 1 µm_iT_S6
1148	0.9015	0.24451	GMA/MMA on BSG	2017-05-01 12:35:36	Matenaers	V-131/12_NT 1 µm_iT_S6-1
1149	1.0443	0.20074	GMA/MMA on BSG	2017-05-01 12:35:39	Matenaers	V-131/12_NT 1 µm_iT_S6-2
1150	1.0454	0.32514	GMA/MMA on BSG	2017-05-01 12:35:40	Matenaers	V-131/12_NT 1 µm_iT_S6-3
1151	1.0784	0.26539	GMA/MMA on BSG	2017-05-01 12:35:42	Matenaers	V-131/12_NT 1 µm_iT_S6-4
1152	1.1133	0.38795	GMA/MMA on BSG	2017-05-01 12:35:45	Matenaers	V-131/12_NT 1 µm_iT_S6-5
1153	1.0479	0.48938	GMA/MMA on BSG	2017-05-01 12:36:15	Matenaers	V-131/12_NT 1 µm_oT_S7
1154	1.05	0.41042	GMA/MMA on BSG	2017-05-01 12:36:18	Matenaers	V-131/12_NT 1 µm_oT_S7-1
1155	1.0812	0.47618	GMA/MMA on BSG	2017-05-01 12:36:21	Matenaers	V-131/12_NT 1 µm_oT_S7-2
1156	0.97435	0.28212	GMA/MMA on BSG	2017-05-01 12:36:24	Matenaers	V-131/12_NT 1 µm_oT_S7-3
1157	1.0442	0.46686	GMA/MMA on BSG	2017-05-01 12:36:26	Matenaers	V-131/12_NT 1 µm_oT_S7-4
1158	1.0422	0.40012	GMA/MMA on BSG	2017-05-01 12:36:29	Matenaers	V-131/12_NT 1 µm_oT_S7-5
1159	0.97244	0.3351	GMA/MMA on BSG	2017-05-01 12:36:34	Matenaers	V-131/12_NT 1 µm_iT_S7
1160	1.0292	0.27746	GMA/MMA on BSG	2017-05-01 12:36:36	Matenaers	V-131/12_NT 1 µm_iT_S7-1
1161	1.0325	0.18676	GMA/MMA on BSG	2017-05-01 12:36:38	Matenaers	V-131/12_NT 1 µm_iT_S7-2
1162	1.0238	0.33633	GMA/MMA on BSG	2017-05-01 12:36:40	Matenaers	V-131/12_NT 1 µm_iT_S7-3
1163	1.0298	0.25663	GMA/MMA on BSG	2017-05-01 12:36:42	Matenaers	V-131/12_NT 1 µm_iT_S7-4
1164	1.05	0.24318	GMA/MMA on BSG	2017-05-01 12:36:44	Matenaers	V-131/12_NT 1 µm_iT_S7-5
1165	0.87823	0.33103	GMA/MMA on BSG	2017-05-01 12:37:03	Matenaers	V-131/12_NT 1 µm_oT_S8
1166	0.89442	0.11101	GMA/MMA on BSG	2017-05-01 12:37:05	Matenaers	V-131/12_NT 1 µm_oT_S8-1
1167	1.0223	0.50845	GMA/MMA on BSG	2017-05-01 12:37:08	Matenaers	V-131/12_NT 1 µm_oT_S8-2
1168	0.8904	0.30115	GMA/MMA on BSG	2017-05-01 12:37:10	Matenaers	V-131/12_NT 1 µm_oT_S8-3
1169	0.90609	0.49063	GMA/MMA on BSG	2017-05-01 12:37:15	Matenaers	V-131/12_NT 1 µm_oT_S8-4
1170	0.97164	0.49912	GMA/MMA on BSG	2017-05-01 12:37:18	Matenaers	V-131/12_NT 1 µm_oT_S8-5
1171	0.89718	0.44558	GMA/MMA on BSG	2017-05-01 12:37:24	Matenaers	V-131/12_NT 1 µm_iT_S8
1172	0.88995	0.26572	GMA/MMA on BSG	2017-05-01 12:37:26	Matenaers	V-131/12_NT 1 µm_iT_S8-1
1173	0.8872	0.31587	GMA/MMA on BSG	2017-05-01 12:37:28	Matenaers	V-131/12_NT 1 µm_iT_S8-2
1174	0.83523	0.29256	GMA/MMA on BSG	2017-05-01 12:37:31	Matenaers	V-131/12_NT 1 µm_iT_S8-3
1175	0.90913	0.38568	GMA/MMA on BSG	2017-05-01 12:37:33	Matenaers	V-131/12_NT 1 µm_iT_S8-4
1176	0.90207	0.32074	GMA/MMA on BSG	2017-05-01 12:37:36	Matenaers	V-131/12_NT 1 µm_iT_S8-5
1177	0.76604	0.64176	GMA/MMA on BSG	2017-05-01 12:38:04	Matenaers	V-131/12_NT 1 µm_oT_S9
1178	0.90576	0.47099	GMA/MMA on BSG	2017-05-01 12:38:06	Matenaers	V-131/12_NT 1 µm_oT_S9-1
1179	0.90326	0.42601	GMA/MMA on BSG	2017-05-01 12:38:09	Matenaers	V-131/12_NT 1 µm_oT_S9-2
1180	0.88206	0.47739	GMA/MMA on BSG	2017-05-01 12:38:12	Matenaers	V-131/12_NT 1 µm_oT_S9-3
1181	0.96207	0.30942	GMA/MMA on BSG	2017-05-01 12:38:14	Matenaers	V-131/12_NT 1 µm_oT_S9-4
1182	0.97308	0.40741	GMA/MMA on BSG	2017-05-01 12:38:18	Matenaers	V-131/12_NT 1 µm_oT_S9-5
1183	0.96772	0.43305	GMA/MMA on BSG	2017-05-01 12:38:30	Matenaers	V-131/12_NT 1 µm_iT_S9
1184	0.9616	0.32206	GMA/MMA on BSG	2017-05-01 12:38:33	Matenaers	V-131/12_NT 1 µm_iT_S9-1
1185	0.96042	0.25371	GMA/MMA on BSG	2017-05-01 12:38:35	Matenaers	V-131/12_NT 1 µm_iT_S9-2
1186	0.96147	0.23229	GMA/MMA on BSG	2017-05-01 12:38:36	Matenaers	V-131/12_NT 1 µm_iT_S9-3
1187	0.90148	0.20532	GMA/MMA on BSG	2017-05-01 12:38:39	Matenaers	V-131/12_NT 1 µm_iT_S9-4
1188	0.89987	0.23974	GMA/MMA on BSG	2017-05-01 12:38:41	Matenaers	V-131/12_NT 1 µm_iT_S9-5
1189	0.87931	0.44916	GMA/MMA on BSG	2017-05-01 12:39:22	Matenaers	V-131/12_NT 1 µm_oT_S10
1190	0.88787	0.17242	GMA/MMA on BSG	2017-05-01 12:39:32	Matenaers	V-131/12_NT 1 µm_oT_S10-1
1191	0.87329	0.46771	GMA/MMA on BSG	2017-05-01 12:39:36	Matenaers	V-131/12_NT 1 µm_oT_S10-2
1192	0.76029	0.41822	GMA/MMA on BSG	2017-05-01 12:39:39	Matenaers	V-131/12_NT 1 µm_oT_S10-3
1193	0.76836	0.27905	GMA/MMA on BSG	2017-05-01 12:39:41	Matenaers	V-131/12_NT 1 µm_oT_S10-4
1194	0.96758	0.35548	GMA/MMA on BSG	2017-05-01 12:39:43	Matenaers	V-131/12_NT 1 µm_oT_S10-5
1195	0.83673	0.14564	GMA/MMA on BSG	2017-05-01 12:39:51	Matenaers	V-131/12_NT 1 µm_iT_S10
1196	0.88475	0.14881	GMA/MMA on BSG	2017-05-01 12:39:53	Matenaers	V-131/12_NT 1 µm_iT_S10-1
1197	0.90608	0.3191	GMA/MMA on BSG	2017-05-01 12:39:56	Matenaers	V-131/12_NT 1 µm_iT_S10-2
1198	0.90764	0.35284	GMA/MMA on BSG	2017-05-01 12:39:58	Matenaers	V-131/12_NT 1 µm_iT_S10-3
1199	0.94242	0.42432	GMA/MMA on BSG	2017-05-01 12:40:00	Matenaers	V-131/12_NT 1 µm_iT_S10-4
1200	0.87731	0.16916	GMA/MMA on BSG	2017-05-01 12:40:04	Matenaers	V-131/12_NT 1 µm_iT_S10-5
1201	1.8877	0.41324	GMA/MMA on BSG	2017-05-01 12:42:32	Matenaers	V-131/12_NT 2 µm_oT_S1
1202	1.8868	0.33108	GMA/MMA on BSG	2017-05-01 12:43:55	Matenaers	V-131/12_NT 2 µm_oT_S1-1
1203	1.7569	0.16301	GMA/MMA on BSG	2017-05-01 12:43:57	Matenaers	V-131/12_NT 2 µm_oT_S1-2
1204	1.7155	0.29216	GMA/MMA on BSG	2017-05-01 12:43:59	Matenaers	V-131/12_NT 2 µm_oT_S1-3
1205	1.8048	0.44525	GMA/MMA on BSG	2017-05-01 12:44:02	Matenaers	V-131/12_NT 2 µm_oT_S1-4
1206	1.9675	0.37358	GMA/MMA on BSG	2017-05-01 12:44:05	Matenaers	V-131/12_NT 2 µm_oT_S1-5
1207	1.7903	0.12215	GMA/MMA on BSG	2017-05-01 12:44:09	Matenaers	V-131/12_NT 2 µm_iT_S1
1208	1.6996	0.09062	GMA/MMA on BSG	2017-05-01 12:44:11	Matenaers	V-131/12_NT 2 µm_iT_S1-1
1209	1.821	0.25468	GMA/MMA on BSG	2017-05-01 12:44:14	Matenaers	V-131/12_NT 2 µm_iT_S1-2
1210	1.8042	0.29743	GMA/MMA on BSG	2017-05-01 12:44:16	Matenaers	V-131/12_NT 2 µm_iT_S1-3
1211	1.6711	0.24365	GMA/MMA on BSG	2017-05-01 12:44:18	Matenaers	V-131/12_NT 2 µm_iT_S1-4
1212	1.6397	0.189	GMA/MMA on BSG	2017-05-01 12:44:20	Matenaers	V-131/12_NT 2 µm_iT_S1-5
1213	1.6455	0.21899	GMA/MMA on BSG	2017-05-01 12:44:50	Matenaers	V-131/12_NT 2 µm_oT_S2
1214	1.7719	0.2625	GMA/MMA on BSG	2017-05-01 12:44:53	Matenaers	V-131/12_NT 2 µm_oT_S2-1
1215	1.7931	0.49188	GMA/MMA on BSG	2017-05-01 12:44:56	Matenaers	V-131/12_NT 2 µm_oT_S2-2
1216	1.8078	0.39119	GMA/MMA on BSG	2017-05-01 12:44:58	Matenaers	V-131/12_NT 2 µm_oT_S2-3
1217	1.8832	0.2573	GMA/MMA on BSG	2017-05-01 12:45:01	Matenaers	V-131/12_NT 2 µm_oT_S2-4
1218	1.4578	0.23345	GMA/MMA on BSG	2017-05-01 12:45:05	Matenaers	V-131/12_NT 2 µm_oT_S2-5
1219	1.7905	0.27426	GMA/MMA on BSG	2017-05-01 12:45:15	Matenaers	V-131/12_NT 2 µm_iT_S2
1220	1.7398	0.12275	GMA/MMA on BSG	2017-05-01 12:45:18	Matenaers	V-131/12_NT 2 µm_iT_S2-1
1221	1.7043	0.05999	GMA/MMA on BSG	2017-05-01 12:45:20	Matenaers	V-131/12_NT 2 µm_iT_S2-2
1222	1.8388	0.11013	GMA/MMA on BSG	2017-05-01 12:45:25	Matenaers	V-131/12_NT 2 µm_iT_S2-3
1223	1.9113	0.15398	GMA/MMA on BSG	2017-05-01 12:45:28	Matenaers	V-131/12_NT 2 µm_iT_S2-4
1224	1.7961	0.31843	GMA/MMA on BSG	2017-05-01 12:45:30	Matenaers	V-131/12_NT 2 µm_iT_S2-5
1225	1.754	0.36136	GMA/MMA on BSG	2017-05-01 12:45:56	Matenaers	V-131/12_NT 2 µm_oT_S3
1226	1.8168	0.27616	GMA/MMA on BSG	2017-05-01 12:45:58	Matenaers	V-131/12_NT 2 µm_oT_S3-1
1227	1.7488	0.36446	GMA/MMA on BSG	2017-05-01 12:46:00	Matenaers	V-131/12_NT 2 µm_oT_S3-2
1228	1.8036	0.16677	GMA/MMA on BSG	2017-05-01 12:46:02	Matenaers	V-131/12_NT 2 µm_oT_S3-3
1229	1.6929	0.39465	GMA/MMA on BSG	2017-05-01 12:46:05	Matenaers	V-131/12_NT 2 µm_oT_S3-4
1230	1.7409	0.44532	GMA/MMA on BSG	2017-05-01 12:46:07	Matenaers	V-131/12_NT 2 µm_oT_S3-5
1231	1.6709	0.17908	GMA/MMA on BSG	2017-05-01 12:46:12	Matenaers	V-131/12_NT 2 µm_iT_S3
1232	1.6462	0.11954	GMA/MMA on BSG	2017-05-01 12:46:14	Matenaers	V-131/12_NT 2 µm_iT_S3-1
1233	1.6699	0.13047	GMA/MMA on BSG	2017-05-01 12:46:15	Matenaers	V-131/12_NT 2 µm_iT_S3-2
1234	1.7912	0.29453	GMA/MMA on BSG	2017-05-01 12:46:18	Matenaers	V-131/12_NT 2 µm_iT_S3-3
1235	1.6727	0.12741	GMA/MMA on BSG	2017-05-01 12:46:20	Matenaers	V-131/12_NT 2 µm_iT_S3-4
1236	1.796	0.30622	GMA/MMA on BSG	2017-05-01 12:46:23	Matenaers	V-131/12_NT 2 µm_iT_S3-5
1237	1.7245	0.29248	GMA/MMA on BSG	2017-05-01 12:46:38	Matenaers	V-131/12_NT 2 µm_oT_S4
1238	1.6639	0.34728	GMA/MMA on BSG	2017-05-01 12:46:40	Matenaers	V-131/12_NT 2 µm_oT_S4-1
1239	1.8394	0.35141	GMA/MMA on BSG	2017-05-01 12:46:42	Matenaers	V-131/12_NT 2 µm_oT_S4-2
1240	1.8148	0.36076	GMA/MMA on BSG	2017-05-01 12:46:45	Matenaers	V-131/12_NT 2 µm_oT_S4-3
1241	1.8397	0.30433	GMA/MMA on BSG	2017-05-01 12:46:47	Matenaers	V-131/12_NT 2 µm_oT_S4-4
1242	1.7916	0.42496	GMA/MMA on BSG	2017-05-01 12:46:49	Matenaers	V-131/12_NT 2 µm_oT_S4-5
1243	1.7575	0.09911	GMA/MMA on BSG	2017-05-01 12:46:55	Matenaers	V-131/12_NT 2 µm_iT_S4
1244	1.7536	0.14897	GMA/MMA on BSG	2017-05-01 12:46:57	Matenaers	V-131/12_NT 2 µm_iT_S4-1
1245	1.7658	0.35306	GMA/MMA on BSG	2017-05-01 12:47:00	Matenaers	V-131/12_NT 2 µm_iT_S4-2
1246	1.7085	0.21024	GMA/MMA on BSG	2017-05-01 12:47:02	Matenaers	V-131/12_NT 2 µm_iT_S4-3
1247	1.8079	0.14033	GMA/MMA on BSG	2017-05-01 12:47:05	Matenaers	V-131/12_NT 2 µm_iT_S4-4
1248	1.7017	0.18372	GMA/MMA on BSG	2017-05-01 12:47:07	Matenaers	V-131/12_NT 2 µm_iT_S4-5
1249	1.8107	0.3034	GMA/MMA on BSG	2017-05-01 12:48:24	Matenaers	V-131/12_NT 2 µm_oT_S5
1250	1.8603	0.41639	GMA/MMA on BSG	2017-05-01 12:48:27	Matenaers	V-131/12_NT 2 µm_oT_S5-1
1251	1.8034	0.33226	GMA/MMA on BSG	2017-05-01 12:48:30	Matenaers	V-131/12_NT 2 µm_oT_S5-2
1252	1.8667	0.42874	GMA/MMA on BSG	2017-05-01 12:48:32	Matenaers	V-131/12_NT 2 µm_oT_S5-3
1253	1.7558	0.17813	GMA/MMA on BSG	2017-05-01 12:48:34	Matenaers	V-131/12_NT 2 µm_oT_S5-4
1254	1.7492	0.43831	GMA/MMA on BSG	2017-05-01 12:48:36	Matenaers	V-131/12_NT 2 µm_oT_S5-5
1255	1.7524	0.44416	GMA/MMA on BSG	2017-05-01 12:48:41	Matenaers	V-131/12_NT 2 µm_iT_S5
1256	1.7418	0.44261	GMA/MMA on BSG	2017-05-01 12:48:43	Matenaers	V-131/12_NT 2 µm_iT_S5-1
1257	1.7064	0.09197	GMA/MMA on BSG	2017-05-01 12:48:45	Matenaers	V-131/12_NT 2 µm_iT_S5-2
1258	1.7588	0.25332	GMA/MMA on BSG	2017-05-01 12:48:50	Matenaers	V-131/12_NT 2 µm_iT_S5-3
1259	1.7925	0.30348	GMA/MMA on BSG	2017-05-01 12:48:52	Matenaers	V-131/12_NT 2 µm_iT_S5-4
1260	1.7735	0.25285	GMA/MMA on BSG	2017-05-01 12:48:54	Matenaers	V-131/12_NT 2 µm_iT_S5-5
1261	1.7534	0.37419	GMA/MMA on BSG	2017-05-01 12:49:14	Matenaers	V-131/12_NT 2 µm_oT_S6
1262	1.7484	0.48318	GMA/MMA on BSG	2017-05-01 12:49:17	Matenaers	V-131/12_NT 2 µm_oT_S6-1
1263	1.7762	0.28475	GMA/MMA on BSG	2017-05-01 12:49:19	Matenaers	V-131/12_NT 2 µm_oT_S6-2
1264	1.793	0.43457	GMA/MMA on BSG	2017-05-01 12:49:21	Matenaers	V-131/12_NT 2 µm_oT_S6-3
1265	1.7465	0.42427	GMA/MMA on BSG	2017-05-01 12:49:24	Matenaers	V-131/12_NT 2 µm_oT_S6-4
1266	1.7276	0.3466	GMA/MMA on BSG	2017-05-01 12:49:26	Matenaers	V-131/12_NT 2 µm_oT_S6-5
1267	1.6194	0.34078	GMA/MMA on BSG	2017-05-01 12:49:30	Matenaers	V-131/12_NT 2 µm_iT_S6
1268	1.5609	0.34515	GMA/MMA on BSG	2017-05-01 12:49:32	Matenaers	V-131/12_NT 2 µm_iT_S6-1
1269	1.633	0.15817	GMA/MMA on BSG	2017-05-01 12:49:34	Matenaers	V-131/12_NT 2 µm_iT_S6-2
1270	1.7827	0.14785	GMA/MMA on BSG	2017-05-01 12:49:37	Matenaers	V-131/12_NT 2 µm_iT_S6-3
1271	1.7148	0.13198	GMA/MMA on BSG	2017-05-01 12:49:39	Matenaers	V-131/12_NT 2 µm_iT_S6-4
1272	1.6911	0.09745	GMA/MMA on BSG	2017-05-01 12:49:42	Matenaers	V-131/12_NT 2 µm_iT_S6-5
1273	1.5868	0.38118	GMA/MMA on BSG	2017-05-01 12:50:22	Matenaers	V-131/12_NT 2 µm_oT_S7
1274	1.5789	0.4292	GMA/MMA on BSG	2017-05-01 12:50:24	Matenaers	V-131/12_NT 2 µm_oT_S7-1
1275	1.6854	0.25785	GMA/MMA on BSG	2017-05-01 12:50:26	Matenaers	V-131/12_NT 2 µm_oT_S7-2
1276	1.665	0.29131	GMA/MMA on BSG	2017-05-01 12:50:28	Matenaers	V-131/12_NT 2 µm_oT_S7-3
1277	1.656	0.46056	GMA/MMA on BSG	2017-05-01 12:50:30	Matenaers	V-131/12_NT 2 µm_oT_S7-4
1278	1.6408	0.40147	GMA/MMA on BSG	2017-05-01 12:50:34	Matenaers	V-131/12_NT 2 µm_oT_S7-5
1279	1.63	0.22884	GMA/MMA on BSG	2017-05-01 12:50:37	Matenaers	V-131/12_NT 2 µm_iT_S7
1280	1.6449	0.40571	GMA/MMA on BSG	2017-05-01 12:50:39	Matenaers	V-131/12_NT 2 µm_iT_S7-1
1281	1.5725	0.10888	GMA/MMA on BSG	2017-05-01 12:50:42	Matenaers	V-131/12_NT 2 µm_iT_S7-2
1282	1.5966	0.09311	GMA/MMA on BSG	2017-05-01 12:50:43	Matenaers	V-131/12_NT 2 µm_iT_S7-3
1283	1.5675	0.13121	GMA/MMA on BSG	2017-05-01 12:50:45	Matenaers	V-131/12_NT 2 µm_iT_S7-4
1284	1.6582	0.37738	GMA/MMA on BSG	2017-05-01 12:50:48	Matenaers	V-131/12_NT 2 µm_iT_S7-5
1285	1.7685	0.36778	GMA/MMA on BSG	2017-05-01 12:51:02	Matenaers	V-131/12_NT 2 µm_oT_S8
1286	1.7367	0.16612	GMA/MMA on BSG	2017-05-01 12:51:04	Matenaers	V-131/12_NT 2 µm_oT_S8-1
1287	1.7447	0.09398	GMA/MMA on BSG	2017-05-01 12:51:06	Matenaers	V-131/12_NT 2 µm_oT_S8-2
1288	1.8772	0.31969	GMA/MMA on BSG	2017-05-01 12:51:08	Matenaers	V-131/12_NT 2 µm_oT_S8-3
1289	1.8447	0.36482	GMA/MMA on BSG	2017-05-01 12:51:11	Matenaers	V-131/12_NT 2 µm_oT_S8-4
1290	1.8037	0.44645	GMA/MMA on BSG	2017-05-01 12:51:13	Matenaers	V-131/12_NT 2 µm_oT_S8-5
1291	1.8151	0.07843	GMA/MMA on BSG	2017-05-01 12:51:16	Matenaers	V-131/12_NT 2 µm_oT_S8-6
1292	1.8478	0.44589	GMA/MMA on BSG	2017-05-01 12:51:26	Matenaers	V-131/12_NT 2 µm_iT_S8
1293	1.7432	0.1605	GMA/MMA on BSG	2017-05-01 12:51:29	Matenaers	V-131/12_NT 2 µm_iT_S8-1
1294	1.8034	0.39752	GMA/MMA on BSG	2017-05-01 12:51:31	Matenaers	V-131/12_NT 2 µm_iT_S8-2
1295	1.6798	0	GMA/MMA on BSG	2017-05-01 12:51:35	Matenaers	V-131/12_NT 2 µm_iT_S8-3
1296	1.9841	0	GMA/MMA on BSG	2017-05-01 12:51:38	Matenaers	V-131/12_NT 2 µm_iT_S8-4
1297	1.9089	0.27139	GMA/MMA on BSG	2017-05-01 12:52:34	Matenaers	V-131/12_NT 2 µm_oT_S9
1298	1.9122	0.40648	GMA/MMA on BSG	2017-05-01 12:52:40	Matenaers	V-131/12_NT 2 µm_oT_S9-1
1299	1.7567	0.3569	GMA/MMA on BSG	2017-05-01 12:52:44	Matenaers	V-131/12_NT 2 µm_oT_S9-2
1300	1.8806	0.15527	GMA/MMA on BSG	2017-05-01 12:52:46	Matenaers	V-131/12_NT 2 µm_oT_S9-3
1301	1.7683	0.43662	GMA/MMA on BSG	2017-05-01 12:52:49	Matenaers	V-131/12_NT 2 µm_oT_S9-4
1302	1.7534	0.39766	GMA/MMA on BSG	2017-05-01 12:52:52	Matenaers	V-131/12_NT 2 µm_oT_S9-5
1303	1.6918	0.15536	GMA/MMA on BSG	2017-05-01 12:52:56	Matenaers	V-131/12_NT 2 µm_iT_S9
1304	1.785	0.19862	GMA/MMA on BSG	2017-05-01 12:52:58	Matenaers	V-131/12_NT 2 µm_iT_S9-1
1305	1.7704	0.11531	GMA/MMA on BSG	2017-05-01 12:53:01	Matenaers	V-131/12_NT 2 µm_iT_S9-2
1306	1.7641	0.02421	GMA/MMA on BSG	2017-05-01 12:53:03	Matenaers	V-131/12_NT 2 µm_iT_S9-3
1307	1.7185	0.12093	GMA/MMA on BSG	2017-05-01 12:53:06	Matenaers	V-131/12_NT 2 µm_iT_S9-4
1308	1.6495	0.07681	GMA/MMA on BSG	2017-05-01 12:53:08	Matenaers	V-131/12_NT 2 µm_iT_S9-5
1309	1.5357	0.38409	GMA/MMA on BSG	2017-05-01 12:53:29	Matenaers	V-131/12_NT 2 µm_oT_S10
1310	1.6097	0.36343	GMA/MMA on BSG	2017-05-01 12:53:31	Matenaers	V-131/12_NT 2 µm_oT_S10-1
1311	1.6253	0.29622	GMA/MMA on BSG	2017-05-01 12:53:33	Matenaers	V-131/12_NT 2 µm_oT_S10-2
1312	1.4184	0.36177	GMA/MMA on BSG	2017-05-01 12:53:35	Matenaers	V-131/12_NT 2 µm_oT_S10-3
1313	1.5571	0.31502	GMA/MMA on BSG	2017-05-01 12:53:36	Matenaers	V-131/12_NT 2 µm_oT_S10-4
1314	1.6797	0.41501	GMA/MMA on BSG	2017-05-01 12:53:38	Matenaers	V-131/12_NT 2 µm_oT_S10-5
1315	1.6463	0.18355	GMA/MMA on BSG	2017-05-01 12:53:45	Matenaers	V-131/12_NT 2 µm_iT_S10
1316	1.6371	0.13644	GMA/MMA on BSG	2017-05-01 12:53:48	Matenaers	V-131/12_NT 2 µm_iT_S10-1
1317	1.6718	0.12226	GMA/MMA on BSG	2017-05-01 12:53:50	Matenaers	V-131/12_NT 2 µm_iT_S10-2
1318	1.6488	0.15782	GMA/MMA on BSG	2017-05-01 12:53:52	Matenaers	V-131/12_NT 2 µm_iT_S10-3
1319	1.6542	0.18615	GMA/MMA on BSG	2017-05-01 12:53:54	Matenaers	V-131/12_NT 2 µm_iT_S10-4
1320	1.6448	0.19229	GMA/MMA on BSG	2017-05-01 12:53:56	Matenaers	V-131/12_NT 2 µm_iT_S10-5
1321	2.7842	0.28683	GMA/MMA on BSG	2017-05-01 12:54:44	Matenaers	V-131/12_NT 3 µm_oT_S1
1322	2.6741	0.35056	GMA/MMA on BSG	2017-05-01 12:54:47	Matenaers	V-131/12_NT 3 µm_oT_S1-1
1323	2.5935	0.30028	GMA/MMA on BSG	2017-05-01 12:54:49	Matenaers	V-131/12_NT 3 µm_oT_S1-2
1324	2.8458	0.35148	GMA/MMA on BSG	2017-05-01 12:54:52	Matenaers	V-131/12_NT 3 µm_oT_S1-3
1325	2.8858	0.15228	GMA/MMA on BSG	2017-05-01 12:54:54	Matenaers	V-131/12_NT 3 µm_oT_S1-4
1326	2.6723	0.32511	GMA/MMA on BSG	2017-05-01 12:54:57	Matenaers	V-131/12_NT 3 µm_oT_S1-5
1327	2.5255	0.05075	GMA/MMA on BSG	2017-05-01 12:55:02	Matenaers	V-131/12_NT 3 µm_iT_S1
1328	2.4624	0.07699	GMA/MMA on BSG	2017-05-01 12:55:04	Matenaers	V-131/12_NT 3 µm_iT_S1-1
1329	2.7036	0.32975	GMA/MMA on BSG	2017-05-01 12:55:07	Matenaers	V-131/12_NT 3 µm_iT_S1-2
1330	2.5672	0.10785	GMA/MMA on BSG	2017-05-01 12:55:09	Matenaers	V-131/12_NT 3 µm_iT_S1-3
1331	2.6476	0.33948	GMA/MMA on BSG	2017-05-01 12:55:11	Matenaers	V-131/12_NT 3 µm_iT_S1-4
1332	2.5689	0.0374	GMA/MMA on BSG	2017-05-01 12:55:14	Matenaers	V-131/12_NT 3 µm_iT_S1-5
1333	2.8567	0.20583	GMA/MMA on BSG	2017-05-01 12:56:51	Matenaers	V-131/12_NT 3 µm_oT_S2
1334	2.8165	0.33096	GMA/MMA on BSG	2017-05-01 12:56:53	Matenaers	V-131/12_NT 3 µm_oT_S2-1
1335	2.7934	0.36878	GMA/MMA on BSG	2017-05-01 12:56:56	Matenaers	V-131/12_NT 3 µm_oT_S2-2
1336	2.8225	0.37937	GMA/MMA on BSG	2017-05-01 12:56:59	Matenaers	V-131/12_NT 3 µm_oT_S2-3
1337	2.8806	0.25614	GMA/MMA on BSG	2017-05-01 12:57:01	Matenaers	V-131/12_NT 3 µm_oT_S2-4
1338	2.9015	0.38018	GMA/MMA on BSG	2017-05-01 12:57:03	Matenaers	V-131/12_NT 3 µm_oT_S2-5
1339	2.8601	0.12951	GMA/MMA on BSG	2017-05-01 12:57:07	Matenaers	V-131/12_NT 3 µm_iT_S2
1340	2.8032	0.02599	GMA/MMA on BSG	2017-05-01 12:57:09	Matenaers	V-131/12_NT 3 µm_iT_S2-1
1341	2.8412	0.25486	GMA/MMA on BSG	2017-05-01 12:57:12	Matenaers	V-131/12_NT 3 µm_iT_S2-2
1342	2.6097	0.01956	GMA/MMA on BSG	2017-05-01 12:57:14	Matenaers	V-131/12_NT 3 µm_iT_S2-3
1343	2.6953	0.22141	GMA/MMA on BSG	2017-05-01 12:57:17	Matenaers	V-131/12_NT 3 µm_iT_S2-4
1344	2.628	0.09603	GMA/MMA on BSG	2017-05-01 12:57:19	Matenaers	V-131/12_NT 3 µm_iT_S2-5
1345	2.5325	0.32443	GMA/MMA on BSG	2017-05-01 12:57:35	Matenaers	V-131/12_NT 3 µm_oT_S3
1346	2.5499	0.17029	GMA/MMA on BSG	2017-05-01 12:57:36	Matenaers	V-131/12_NT 3 µm_oT_S3-1
1347	2.5879	0.38535	GMA/MMA on BSG	2017-05-01 12:57:39	Matenaers	V-131/12_NT 3 µm_oT_S3-2
1348	2.6404	0.30984	GMA/MMA on BSG	2017-05-01 12:57:41	Matenaers	V-131/12_NT 3 µm_oT_S3-3
1349	2.6183	0.38798	GMA/MMA on BSG	2017-05-01 12:57:44	Matenaers	V-131/12_NT 3 µm_oT_S3-4
1350	2.6612	0.35838	GMA/MMA on BSG	2017-05-01 12:57:47	Matenaers	V-131/12_NT 3 µm_oT_S3-5
1351	2.4907	0.08371	GMA/MMA on BSG	2017-05-01 12:57:52	Matenaers	V-131/12_NT 3 µm_iT_S3
1352	2.5674	0.02208	GMA/MMA on BSG	2017-05-01 12:57:54	Matenaers	V-131/12_NT 3 µm_iT_S3-1
1353	2.193	0.05024	GMA/MMA on BSG	2017-05-01 12:58:06	Matenaers	V-131/12_NT 3 µm_iT_S3-2
1354	2.1714	0.03913	GMA/MMA on BSG	2017-05-01 12:58:11	Matenaers	V-131/12_NT 3 µm_iT_S3-3
1355	2.6058	0.09194	GMA/MMA on BSG	2017-05-01 12:58:14	Matenaers	V-131/12_NT 3 µm_iT_S3-4
1356	2.5708	0.31926	GMA/MMA on BSG	2017-05-01 12:58:16	Matenaers	V-131/12_NT 3 µm_iT_S3-5
1357	2.7736	0.32796	GMA/MMA on BSG	2017-05-01 12:58:45	Matenaers	V-131/12_NT 3 µm_oT_S4
1358	2.7314	0.32535	GMA/MMA on BSG	2017-05-01 12:58:48	Matenaers	V-131/12_NT 3 µm_oT_S4-1
1359	2.8635	0.35535	GMA/MMA on BSG	2017-05-01 12:58:50	Matenaers	V-131/12_NT 3 µm_oT_S4-2
1360	2.8157	0.341	GMA/MMA on BSG	2017-05-01 12:58:53	Matenaers	V-131/12_NT 3 µm_oT_S4-3
1361	2.6612	0.4359	GMA/MMA on BSG	2017-05-01 12:58:55	Matenaers	V-131/12_NT 3 µm_oT_S4-4
1362	2.8229	0.40417	GMA/MMA on BSG	2017-05-01 12:58:58	Matenaers	V-131/12_NT 3 µm_oT_S4-5
1363	2.6855	0.06146	GMA/MMA on BSG	2017-05-01 12:59:02	Matenaers	V-131/12_NT 3 µm_iT_S4
1364	2.6144	0.12859	GMA/MMA on BSG	2017-05-01 12:59:05	Matenaers	V-131/12_NT 3 µm_iT_S4-1
1365	2.6657	0.09697	GMA/MMA on BSG	2017-05-01 12:59:08	Matenaers	V-131/12_NT 3 µm_iT_S4-2
1366	2.633	0.07506	GMA/MMA on BSG	2017-05-01 12:59:10	Matenaers	V-131/12_NT 3 µm_iT_S4-3
1367	2.591	0.11526	GMA/MMA on BSG	2017-05-01 12:59:12	Matenaers	V-131/12_NT 3 µm_iT_S4-4
1368	2.6674	0.34995	GMA/MMA on BSG	2017-05-01 12:59:15	Matenaers	V-131/12_NT 3 µm_iT_S4-5
1369	2.5005	0.18154	GMA/MMA on BSG	2017-05-01 12:59:32	Matenaers	V-131/12_NT 3 µm_oT_S5
1370	2.5905	0.31111	GMA/MMA on BSG	2017-05-01 12:59:34	Matenaers	V-131/12_NT 3 µm_oT_S5-1
1371	2.5397	0.26852	GMA/MMA on BSG	2017-05-01 12:59:36	Matenaers	V-131/12_NT 3 µm_oT_S5-2
1372	2.5698	0.31682	GMA/MMA on BSG	2017-05-01 12:59:38	Matenaers	V-131/12_NT 3 µm_oT_S5-3
1373	2.6588	0.40154	GMA/MMA on BSG	2017-05-01 12:59:40	Matenaers	V-131/12_NT 3 µm_oT_S5-4
1374	2.5773	0.34944	GMA/MMA on BSG	2017-05-01 12:59:43	Matenaers	V-131/12_NT 3 µm_oT_S5-5
1375	2.458	0.0189	GMA/MMA on BSG	2017-05-01 12:59:48	Matenaers	V-131/12_NT 3 µm_iT_S5
1376	2.4894	0.02318	GMA/MMA on BSG	2017-05-01 12:59:51	Matenaers	V-131/12_NT 3 µm_iT_S5-1
1377	2.2422	0.10291	GMA/MMA on BSG	2017-05-01 12:59:54	Matenaers	V-131/12_NT 3 µm_iT_S5-2
1378	2.409	0.06041	GMA/MMA on BSG	2017-05-01 12:59:57	Matenaers	V-131/12_NT 3 µm_iT_S5-3
1379	2.6117	0.34621	GMA/MMA on BSG	2017-05-01 12:59:59	Matenaers	V-131/12_NT 3 µm_iT_S5-4
1380	2.5866	0.1873	GMA/MMA on BSG	2017-05-01 13:00:01	Matenaers	V-131/12_NT 3 µm_iT_S5-5
1381	2.8027	0.14663	GMA/MMA on BSG	2017-05-01 13:00:18	Matenaers	V-131/12_NT 3 µm_oT_S6
1382	2.6829	0.30262	GMA/MMA on BSG	2017-05-01 13:00:20	Matenaers	V-131/12_NT 3 µm_oT_S6-1
1383	2.6513	0.30215	GMA/MMA on BSG	2017-05-01 13:00:22	Matenaers	V-131/12_NT 3 µm_oT_S6-2
1384	2.6778	0.30731	GMA/MMA on BSG	2017-05-01 13:00:24	Matenaers	V-131/12_NT 3 µm_oT_S6-3
1385	2.7385	0.34746	GMA/MMA on BSG	2017-05-01 13:00:28	Matenaers	V-131/12_NT 3 µm_oT_S6-4
1386	2.6787	0.34562	GMA/MMA on BSG	2017-05-01 13:00:32	Matenaers	V-131/12_NT 3 µm_oT_S6-5
1387	2.7698	0.32542	GMA/MMA on BSG	2017-05-01 13:00:35	Matenaers	V-131/12_NT 3 µm_iT_S6
1388	2.7237	0.30509	GMA/MMA on BSG	2017-05-01 13:00:37	Matenaers	V-131/12_NT 3 µm_iT_S6-1
1389	2.6361	0.07246	GMA/MMA on BSG	2017-05-01 13:00:39	Matenaers	V-131/12_NT 3 µm_iT_S6-2
1390	2.6157	0.04962	GMA/MMA on BSG	2017-05-01 13:00:40	Matenaers	V-131/12_NT 3 µm_iT_S6-3
1391	2.5358	0.08431	GMA/MMA on BSG	2017-05-01 13:00:42	Matenaers	V-131/12_NT 3 µm_iT_S6-4
1392	2.4886	0.01036	GMA/MMA on BSG	2017-05-01 13:00:44	Matenaers	V-131/12_NT 3 µm_iT_S6-5
1393	2.4914	0.39401	GMA/MMA on BSG	2017-05-01 13:01:10	Matenaers	V-131/12_NT 3 µm_oT_S7
1394	2.5684	0.2992	GMA/MMA on BSG	2017-05-01 13:01:12	Matenaers	V-131/12_NT 3 µm_oT_S7-1
1395	2.276	0.32085	GMA/MMA on BSG	2017-05-01 13:01:14	Matenaers	V-131/12_NT 3 µm_oT_S7-2
1396	2.4075	0.23058	GMA/MMA on BSG	2017-05-01 13:01:16	Matenaers	V-131/12_NT 3 µm_oT_S7-3
1397	2.3931	0.31095	GMA/MMA on BSG	2017-05-01 13:01:18	Matenaers	V-131/12_NT 3 µm_oT_S7-4
1398	2.5992	0.45678	GMA/MMA on BSG	2017-05-01 13:01:21	Matenaers	V-131/12_NT 3 µm_oT_S7-5
1399	2.5836	0.25911	GMA/MMA on BSG	2017-05-01 13:01:25	Matenaers	V-131/12_NT 3 µm_iT_S7
1400	2.5562	0.19926	GMA/MMA on BSG	2017-05-01 13:01:27	Matenaers	V-131/12_NT 3 µm_iT_S7-1
1401	2.1451	0.02987	GMA/MMA on BSG	2017-05-01 13:01:30	Matenaers	V-131/12_NT 3 µm_iT_S7-2
1402	2.0172	0.06254	GMA/MMA on BSG	2017-05-01 13:01:32	Matenaers	V-131/12_NT 3 µm_iT_S7-3
1403	2.5214	0.09293	GMA/MMA on BSG	2017-05-01 13:01:35	Matenaers	V-131/12_NT 3 µm_iT_S7-4
1404	2.4153	0.0651	GMA/MMA on BSG	2017-05-01 13:01:37	Matenaers	V-131/12_NT 3 µm_iT_S7-5
1405	2.7081	0.37663	GMA/MMA on BSG	2017-05-01 13:01:51	Matenaers	V-131/12_NT 3 µm_oT_S8
1406	2.7613	0.30266	GMA/MMA on BSG	2017-05-01 13:01:53	Matenaers	V-131/12_NT 3 µm_oT_S8-1
1407	2.6	0.36199	GMA/MMA on BSG	2017-05-01 13:01:55	Matenaers	V-131/12_NT 3 µm_oT_S8-2
1408	2.682	0.35146	GMA/MMA on BSG	2017-05-01 13:01:57	Matenaers	V-131/12_NT 3 µm_oT_S8-3
1409	2.6465	0.2768	GMA/MMA on BSG	2017-05-01 13:02:00	Matenaers	V-131/12_NT 3 µm_oT_S8-4
1410	2.7142	0.27672	GMA/MMA on BSG	2017-05-01 13:02:02	Matenaers	V-131/12_NT 3 µm_oT_S8-5
1411	2.575	0.02931	GMA/MMA on BSG	2017-05-01 13:02:06	Matenaers	V-131/12_NT 3 µm_iT_S8
1412	2.7869	0.00388	GMA/MMA on BSG	2017-05-01 13:02:09	Matenaers	V-131/12_NT 3 µm_iT_S8-1
1413	2.6213	0.29981	GMA/MMA on BSG	2017-05-01 13:02:12	Matenaers	V-131/12_NT 3 µm_iT_S8-2
1414	2.6462	0.29298	GMA/MMA on BSG	2017-05-01 13:02:14	Matenaers	V-131/12_NT 3 µm_iT_S8-3
1415	2.6443	0.09343	GMA/MMA on BSG	2017-05-01 13:02:17	Matenaers	V-131/12_NT 3 µm_iT_S8-4
1416	2.6358	0.0706	GMA/MMA on BSG	2017-05-01 13:02:19	Matenaers	V-131/12_NT 3 µm_iT_S8-5
1417	2.5074	0.18164	GMA/MMA on BSG	2017-05-01 13:02:40	Matenaers	V-131/12_NT 3 µm_oT_S9
1418	2.4808	0.18972	GMA/MMA on BSG	2017-05-01 13:02:43	Matenaers	V-131/12_NT 3 µm_oT_S9-1
1419	2.5429	0.18465	GMA/MMA on BSG	2017-05-01 13:02:45	Matenaers	V-131/12_NT 3 µm_oT_S9-2
1420	2.5558	0.14586	GMA/MMA on BSG	2017-05-01 13:02:47	Matenaers	V-131/12_NT 3 µm_oT_S9-3
1421	2.4508	0.21045	GMA/MMA on BSG	2017-05-01 13:02:49	Matenaers	V-131/12_NT 3 µm_oT_S9-4
1422	2.5983	0.26339	GMA/MMA on BSG	2017-05-01 13:03:06	Matenaers	V-131/12_NT 3 µm_oT_S9-5
1423	2.4988	0.04038	GMA/MMA on BSG	2017-05-01 13:03:20	Matenaers	V-131/12_NT 3 µm_iT_S9
1424	2.4463	0.04196	GMA/MMA on BSG	2017-05-01 13:03:22	Matenaers	V-131/12_NT 3 µm_iT_S9-1
1425	2.4745	0.08483	GMA/MMA on BSG	2017-05-01 13:03:24	Matenaers	V-131/12_NT 3 µm_iT_S9-2
1426	2.4914	0.07085	GMA/MMA on BSG	2017-05-01 13:03:25	Matenaers	V-131/12_NT 3 µm_iT_S9-3
1427	2.479	0.07027	GMA/MMA on BSG	2017-05-01 13:03:28	Matenaers	V-131/12_NT 3 µm_iT_S9-4
1428	2.4974	0.14036	GMA/MMA on BSG	2017-05-01 13:03:31	Matenaers	V-131/12_NT 3 µm_iT_S9-5
1429	2.6452	0.30061	GMA/MMA on BSG	2017-05-01 13:03:48	Matenaers	V-131/12_NT 3 µm_oT_S10
1430	2.7445	0.29459	GMA/MMA on BSG	2017-05-01 13:03:50	Matenaers	V-131/12_NT 3 µm_oT_S10-1
1431	2.5689	0.29374	GMA/MMA on BSG	2017-05-01 13:03:52	Matenaers	V-131/12_NT 3 µm_oT_S10-2
1432	2.5677	0.28017	GMA/MMA on BSG	2017-05-01 13:03:54	Matenaers	V-131/12_NT 3 µm_oT_S10-3
1433	2.5733	0.28345	GMA/MMA on BSG	2017-05-01 13:03:56	Matenaers	V-131/12_NT 3 µm_oT_S10-4
1434	2.6285	0.16845	GMA/MMA on BSG	2017-05-01 13:03:58	Matenaers	V-131/12_NT 3 µm_oT_S10-5
1435	2.5005	0.08946	GMA/MMA on BSG	2017-05-01 13:04:03	Matenaers	V-131/12_NT 3 µm_iT_S10
1436	2.5181	0.01321	GMA/MMA on BSG	2017-05-01 13:04:05	Matenaers	V-131/12_NT 3 µm_iT_S10-1
1437	2.5641	0.29436	GMA/MMA on BSG	2017-05-01 13:04:07	Matenaers	V-131/12_NT 3 µm_iT_S10-2
1438	2.6957	0	GMA/MMA on BSG	2017-05-01 13:04:09	Matenaers	V-131/12_NT 3 µm_iT_S10-3
1439	2.5037	0.20285	GMA/MMA on BSG	2017-05-01 13:04:11	Matenaers	V-131/12_NT 3 µm_iT_S10-4
1440	2.4962	0.21312	GMA/MMA on BSG	2017-05-01 13:04:12	Matenaers	V-131/12_NT 3 µm_iT_S10-5
1441	0.68271	0.48137	GMA/MMA on BSG	2017-06-17 15:34:33	Matenaers	V-275/05_NT 1 µm_oT_S1
1442	0.73686	0.51732	GMA/MMA on BSG	2017-06-17 15:34:35	Matenaers	V-275/05_NT 1 µm_oT_S1-1
1443	0.76639	0.46994	GMA/MMA on BSG	2017-06-17 15:34:36	Matenaers	V-275/05_NT 1 µm_oT_S1-2
1444	0.84081	0.41868	GMA/MMA on BSG	2017-06-17 15:34:38	Matenaers	V-275/05_NT 1 µm_oT_S1-3
1445	0.87842	0.45248	GMA/MMA on BSG	2017-06-17 15:34:39	Matenaers	V-275/05_NT 1 µm_oT_S1-4
1446	0.8938	0.46057	GMA/MMA on BSG	2017-06-17 15:34:41	Matenaers	V-275/05_NT 1 µm_oT_S1-5
1447	0.7625	0.01573	GMA/MMA on BSG	2017-06-17 15:34:48	Matenaers	V-275/05_NT 1 µm_iT_S1
1448	0.59523	0	GMA/MMA on BSG	2017-06-17 15:34:50	Matenaers	V-275/05_NT 1 µm_iT_S1-1
1449	0.5	0.40377	GMA/MMA on BSG	2017-06-17 15:34:51	Matenaers	V-275/05_NT 1 µm_iT_S1-2
1450	0.51632	0.38973	GMA/MMA on BSG	2017-06-17 15:34:52	Matenaers	V-275/05_NT 1 µm_iT_S1-3
1451	0.53871	0.1316	GMA/MMA on BSG	2017-06-17 15:34:53	Matenaers	V-275/05_NT 1 µm_iT_S1-4
1452	0.53198	0.10729	GMA/MMA on BSG	2017-06-17 15:34:54	Matenaers	V-275/05_NT 1 µm_iT_S1-5
1453	0.88697	0.49375	GMA/MMA on BSG	2017-06-17 15:35:04	Matenaers	V-275/05_NT 1 µm_oT_S2
1454	0.83438	0.49692	GMA/MMA on BSG	2017-06-17 15:35:05	Matenaers	V-275/05_NT 1 µm_oT_S2-1
1455	0.8803	0.47289	GMA/MMA on BSG	2017-06-17 15:35:06	Matenaers	V-275/05_NT 1 µm_oT_S2-2
1456	1.0262	0.47146	GMA/MMA on BSG	2017-06-17 15:35:08	Matenaers	V-275/05_NT 1 µm_oT_S2-3
1457	0.88616	0.45176	GMA/MMA on BSG	2017-06-17 15:35:09	Matenaers	V-275/05_NT 1 µm_oT_S2-4
1458	1.0866	0.41522	GMA/MMA on BSG	2017-06-17 15:35:10	Matenaers	V-275/05_NT 1 µm_oT_S2-5
1459	0.81019	0.08372	GMA/MMA on BSG	2017-06-17 15:35:19	Matenaers	V-275/05_NT 1 µm_iT_S2
1460	0.67426	0.17907	GMA/MMA on BSG	2017-06-17 15:35:21	Matenaers	V-275/05_NT 1 µm_iT_S2-1
1461	0.74264	0.20697	GMA/MMA on BSG	2017-06-17 15:35:22	Matenaers	V-275/05_NT 1 µm_iT_S2-2
1462	0.68824	0.19514	GMA/MMA on BSG	2017-06-17 15:35:23	Matenaers	V-275/05_NT 1 µm_iT_S2-3
1463	0.69136	0.33905	GMA/MMA on BSG	2017-06-17 15:35:24	Matenaers	V-275/05_NT 1 µm_iT_S2-4
1464	0.76076	0.56537	GMA/MMA on BSG	2017-06-17 15:35:26	Matenaers	V-275/05_NT 1 µm_iT_S2-5
1465	0.73837	0.52981	GMA/MMA on BSG	2017-06-17 15:35:36	Matenaers	V-275/05_NT 1 µm_oT_S3
1466	0.68415	0.49938	GMA/MMA on BSG	2017-06-17 15:35:37	Matenaers	V-275/05_NT 1 µm_oT_S3-1
1467	0.73819	0.50323	GMA/MMA on BSG	2017-06-17 15:35:38	Matenaers	V-275/05_NT 1 µm_oT_S3-2
1468	0.75042	0.34875	GMA/MMA on BSG	2017-06-17 15:35:40	Matenaers	V-275/05_NT 1 µm_oT_S3-3
1469	1.5884	0.42176	GMA/MMA on BSG	2017-06-17 15:35:41	Matenaers	V-275/05_NT 1 µm_oT_S3-4
1470	1.6182	0.44908	GMA/MMA on BSG	2017-06-17 15:35:43	Matenaers	V-275/05_NT 1 µm_oT_S3-5
1471	0.76257	0.13328	GMA/MMA on BSG	2017-06-17 15:35:47	Matenaers	V-275/05_NT 1 µm_iT_S3
1472	0.74224	0.13768	GMA/MMA on BSG	2017-06-17 15:35:49	Matenaers	V-275/05_NT 1 µm_iT_S3-1
1473	0.54392	0.07668	GMA/MMA on BSG	2017-06-17 15:35:50	Matenaers	V-275/05_NT 1 µm_iT_S3-2
1474	1.3408	0.03137	GMA/MMA on BSG	2017-06-17 15:35:51	Matenaers	V-275/05_NT 1 µm_iT_S3-3
1475	1.4682	0.10057	GMA/MMA on BSG	2017-06-17 15:35:52	Matenaers	V-275/05_NT 1 µm_iT_S3-4
1476	1.477	0.07246	GMA/MMA on BSG	2017-06-17 15:35:53	Matenaers	V-275/05_NT 1 µm_iT_S3-5
1477	0.6213	0.48509	GMA/MMA on BSG	2017-06-17 15:36:09	Matenaers	V-275/05_NT 1 µm_oT_S4
1478	0.61161	0.44067	GMA/MMA on BSG	2017-06-17 15:36:11	Matenaers	V-275/05_NT 1 µm_oT_S4-1
1479	0.69027	0.51605	GMA/MMA on BSG	2017-06-17 15:36:12	Matenaers	V-275/05_NT 1 µm_oT_S4-2
1480	0.76095	0.52311	GMA/MMA on BSG	2017-06-17 15:36:14	Matenaers	V-275/05_NT 1 µm_oT_S4-3
1481	0.75856	0.47807	GMA/MMA on BSG	2017-06-17 15:36:15	Matenaers	V-275/05_NT 1 µm_oT_S4-4
1482	0.76354	0.50173	GMA/MMA on BSG	2017-06-17 15:36:16	Matenaers	V-275/05_NT 1 µm_oT_S4-5
1483	0.5	0.22381	GMA/MMA on BSG	2017-06-17 15:36:20	Matenaers	V-275/05_NT 1 µm_iT_S4
1484	0.52288	0.25282	GMA/MMA on BSG	2017-06-17 15:36:21	Matenaers	V-275/05_NT 1 µm_iT_S4-1
1485	0.54459	0.19188	GMA/MMA on BSG	2017-06-17 15:36:22	Matenaers	V-275/05_NT 1 µm_iT_S4-2
1486	0.61215	0.22585	GMA/MMA on BSG	2017-06-17 15:36:24	Matenaers	V-275/05_NT 1 µm_iT_S4-3
1487	0.54057	0.25712	GMA/MMA on BSG	2017-06-17 15:36:25	Matenaers	V-275/05_NT 1 µm_iT_S4-4
1488	0.53561	0.25538	GMA/MMA on BSG	2017-06-17 15:36:26	Matenaers	V-275/05_NT 1 µm_iT_S4-5
1489	0.76908	0.47871	GMA/MMA on BSG	2017-06-17 15:36:41	Matenaers	V-275/05_NT 1 µm_oT_S5
1490	0.62603	0.58784	GMA/MMA on BSG	2017-06-17 15:36:43	Matenaers	V-275/05_NT 1 µm_oT_S5-1
1491	0.54809	0.56729	GMA/MMA on BSG	2017-06-17 15:36:44	Matenaers	V-275/05_NT 1 µm_oT_S5-2
1492	0.74343	0.4929	GMA/MMA on BSG	2017-06-17 15:36:48	Matenaers	V-275/05_NT 1 µm_oT_S5-3
1493	0.74715	0.44187	GMA/MMA on BSG	2017-06-17 15:36:49	Matenaers	V-275/05_NT 1 µm_oT_S5-4
1494	0.7559	0.32768	GMA/MMA on BSG	2017-06-17 15:36:50	Matenaers	V-275/05_NT 1 µm_oT_S5-5
1495	0.6269	0.20874	GMA/MMA on BSG	2017-06-17 15:36:55	Matenaers	V-275/05_NT 1 µm_iT_S5
1496	0.66801	0.18858	GMA/MMA on BSG	2017-06-17 15:36:57	Matenaers	V-275/05_NT 1 µm_iT_S5-1
1497	0.5333	0.22254	GMA/MMA on BSG	2017-06-17 15:36:58	Matenaers	V-275/05_NT 1 µm_iT_S5-2
1498	0.54296	0.23035	GMA/MMA on BSG	2017-06-17 15:36:59	Matenaers	V-275/05_NT 1 µm_iT_S5-3
1499	0.54267	0.28252	GMA/MMA on BSG	2017-06-17 15:37:01	Matenaers	V-275/05_NT 1 µm_iT_S5-4
1500	0.54255	0.22604	GMA/MMA on BSG	2017-06-17 15:37:02	Matenaers	V-275/05_NT 1 µm_iT_S5-5
1501	0.62624	0.41207	GMA/MMA on BSG	2017-06-17 15:37:12	Matenaers	V-275/05_NT 1 µm_oT_S6
1502	0.65864	0.46898	GMA/MMA on BSG	2017-06-17 15:37:14	Matenaers	V-275/05_NT 1 µm_oT_S6-1
1503	0.7402	0.4868	GMA/MMA on BSG	2017-06-17 15:37:15	Matenaers	V-275/05_NT 1 µm_oT_S6-2
1504	0.74821	0.4868	GMA/MMA on BSG	2017-06-17 15:37:16	Matenaers	V-275/05_NT 1 µm_oT_S6-3
1505	0.74626	0.47929	GMA/MMA on BSG	2017-06-17 15:37:17	Matenaers	V-275/05_NT 1 µm_oT_S6-4
1506	0.75205	0.45985	GMA/MMA on BSG	2017-06-17 15:37:18	Matenaers	V-275/05_NT 1 µm_oT_S6-5
1507	0.5402	0.2379	GMA/MMA on BSG	2017-06-17 15:37:22	Matenaers	V-275/05_NT 1 µm_iT_S6
1508	0.61313	0.182	GMA/MMA on BSG	2017-06-17 15:37:23	Matenaers	V-275/05_NT 1 µm_iT_S6-1
1509	0.61188	0.19716	GMA/MMA on BSG	2017-06-17 15:37:24	Matenaers	V-275/05_NT 1 µm_iT_S6-2
1510	0.5	0.15812	GMA/MMA on BSG	2017-06-17 15:37:26	Matenaers	V-275/05_NT 1 µm_iT_S6-3
1511	0.53759	0.14949	GMA/MMA on BSG	2017-06-17 15:37:27	Matenaers	V-275/05_NT 1 µm_iT_S6-4
1512	0.74668	0	GMA/MMA on BSG	2017-06-17 15:37:28	Matenaers	V-275/05_NT 1 µm_iT_S6-5
1513	0.75764	0.49891	GMA/MMA on BSG	2017-06-17 15:37:38	Matenaers	V-275/05_NT 1 µm_oT_S7
1514	0.68421	0.51234	GMA/MMA on BSG	2017-06-17 15:37:39	Matenaers	V-275/05_NT 1 µm_oT_S7-1
1515	0.73422	0.45327	GMA/MMA on BSG	2017-06-17 15:37:41	Matenaers	V-275/05_NT 1 µm_oT_S7-2
1516	0.75784	0.49285	GMA/MMA on BSG	2017-06-17 15:37:42	Matenaers	V-275/05_NT 1 µm_oT_S7-3
1517	0.75302	0.46501	GMA/MMA on BSG	2017-06-17 15:37:43	Matenaers	V-275/05_NT 1 µm_oT_S7-4
1518	0.73608	0.44527	GMA/MMA on BSG	2017-06-17 15:37:44	Matenaers	V-275/05_NT 1 µm_oT_S7-5
1519	0.68025	0.17126	GMA/MMA on BSG	2017-06-17 15:37:49	Matenaers	V-275/05_NT 1 µm_iT_S7
1520	0.74486	0.15469	GMA/MMA on BSG	2017-06-17 15:37:50	Matenaers	V-275/05_NT 1 µm_iT_S7-1
1521	0.74714	0.081	GMA/MMA on BSG	2017-06-17 15:37:51	Matenaers	V-275/05_NT 1 µm_iT_S7-2
1522	0.61266	0.27687	GMA/MMA on BSG	2017-06-17 15:37:54	Matenaers	V-275/05_NT 1 µm_iT_S7-3
1523	0.61193	0.27965	GMA/MMA on BSG	2017-06-17 15:37:55	Matenaers	V-275/05_NT 1 µm_iT_S7-4
1524	0.54625	0.23005	GMA/MMA on BSG	2017-06-17 15:37:56	Matenaers	V-275/05_NT 1 µm_iT_S7-5
1525	0.688	0.40161	GMA/MMA on BSG	2017-06-17 15:38:07	Matenaers	V-275/05_NT 1 µm_oT_S8
1526	0.73998	0.39122	GMA/MMA on BSG	2017-06-17 15:38:08	Matenaers	V-275/05_NT 1 µm_oT_S8-1
1527	0.82965	0.47784	GMA/MMA on BSG	2017-06-17 15:38:09	Matenaers	V-275/05_NT 1 µm_oT_S8-2
1528	0.82453	0.53888	GMA/MMA on BSG	2017-06-17 15:38:10	Matenaers	V-275/05_NT 1 µm_oT_S8-3
1529	0.7539	0.46777	GMA/MMA on BSG	2017-06-17 15:38:11	Matenaers	V-275/05_NT 1 µm_oT_S8-4
1530	0.75382	0.48696	GMA/MMA on BSG	2017-06-17 15:38:12	Matenaers	V-275/05_NT 1 µm_oT_S8-5
1531	0.7612	0.3491	GMA/MMA on BSG	2017-06-17 15:38:19	Matenaers	V-275/05_NT 1 µm_iT_S8
1532	0.76951	0.28333	GMA/MMA on BSG	2017-06-17 15:38:20	Matenaers	V-275/05_NT 1 µm_iT_S8-1
1533	0.5	0.03824	GMA/MMA on BSG	2017-06-17 15:38:21	Matenaers	V-275/05_NT 1 µm_iT_S8-2
1534	0.76066	0.21424	GMA/MMA on BSG	2017-06-17 15:38:22	Matenaers	V-275/05_NT 1 µm_iT_S8-3
1535	0.81148	0.09165	GMA/MMA on BSG	2017-06-17 15:38:24	Matenaers	V-275/05_NT 1 µm_iT_S8-4
1536	0.74834	0.11009	GMA/MMA on BSG	2017-06-17 15:38:24	Matenaers	V-275/05_NT 1 µm_iT_S8-5
1537	0.68775	0.53323	GMA/MMA on BSG	2017-06-17 15:38:35	Matenaers	V-275/05_NT 1 µm_oT_S9
1538	0.87952	0.43801	GMA/MMA on BSG	2017-06-17 15:38:38	Matenaers	V-275/05_NT 1 µm_oT_S9-1
1539	0.74037	0.42945	GMA/MMA on BSG	2017-06-17 15:38:40	Matenaers	V-275/05_NT 1 µm_oT_S9-2
1540	0.75573	0.46572	GMA/MMA on BSG	2017-06-17 15:38:43	Matenaers	V-275/05_NT 1 µm_oT_S9-3
1541	0.81903	0.44388	GMA/MMA on BSG	2017-06-17 15:38:44	Matenaers	V-275/05_NT 1 µm_oT_S9-4
1542	0.83291	0.36028	GMA/MMA on BSG	2017-06-17 15:38:45	Matenaers	V-275/05_NT 1 µm_oT_S9-5
1543	0.81968	0.17562	GMA/MMA on BSG	2017-06-17 15:38:48	Matenaers	V-275/05_NT 1 µm_iT_S9
1544	0.75006	0.16406	GMA/MMA on BSG	2017-06-17 15:38:50	Matenaers	V-275/05_NT 1 µm_iT_S9-1
1545	0.68067	0.13794	GMA/MMA on BSG	2017-06-17 15:38:51	Matenaers	V-275/05_NT 1 µm_iT_S9-2
1546	0.54973	0.15187	GMA/MMA on BSG	2017-06-17 15:38:52	Matenaers	V-275/05_NT 1 µm_iT_S9-3
1547	0.61343	0.1867	GMA/MMA on BSG	2017-06-17 15:38:53	Matenaers	V-275/05_NT 1 µm_iT_S9-4
1548	0.66836	0.26682	GMA/MMA on BSG	2017-06-17 15:38:54	Matenaers	V-275/05_NT 1 µm_iT_S9-5
1549	0.89336	0.51154	GMA/MMA on BSG	2017-06-17 15:39:30	Matenaers	V-275/05_NT 1 µm_oT_S10
1550	0.89055	0.48674	GMA/MMA on BSG	2017-06-17 15:39:32	Matenaers	V-275/05_NT 1 µm_oT_S10-1
1551	0.8895	0.504	GMA/MMA on BSG	2017-06-17 15:39:33	Matenaers	V-275/05_NT 1 µm_oT_S10-2
1552	0.88787	0.5053	GMA/MMA on BSG	2017-06-17 15:39:34	Matenaers	V-275/05_NT 1 µm_oT_S10-3
1553	0.88596	0.49541	GMA/MMA on BSG	2017-06-17 15:39:35	Matenaers	V-275/05_NT 1 µm_oT_S10-4
1554	0.88343	0.09732	GMA/MMA on BSG	2017-06-17 15:39:36	Matenaers	V-275/05_NT 1 µm_oT_S10-5
1555	0.81923	0.16593	GMA/MMA on BSG	2017-06-17 15:39:39	Matenaers	V-275/05_NT 1 µm_iT_S10
1556	0.82407	0.1409	GMA/MMA on BSG	2017-06-17 15:39:40	Matenaers	V-275/05_NT 1 µm_iT_S10-1
1557	0.87943	0.1466	GMA/MMA on BSG	2017-06-17 15:39:41	Matenaers	V-275/05_NT 1 µm_iT_S10-2
1558	0.83119	0.10993	GMA/MMA on BSG	2017-06-17 15:39:42	Matenaers	V-275/05_NT 1 µm_iT_S10-3
1559	0.82784	0.17852	GMA/MMA on BSG	2017-06-17 15:39:43	Matenaers	V-275/05_NT 1 µm_iT_S10-4
1560	0.82594	0.17147	GMA/MMA on BSG	2017-06-17 15:39:44	Matenaers	V-275/05_NT 1 µm_iT_S10-5
1561	2.472	0.31508	GMA/MMA on BSG	2017-06-17 15:40:22	Matenaers	V-275/05_NT 2 µm_oT_S1
1562	2.339	0.22906	GMA/MMA on BSG	2017-06-17 15:40:24	Matenaers	V-275/05_NT 2 µm_oT_S1-1
1563	1.9922	0.22913	GMA/MMA on BSG	2017-06-17 15:40:25	Matenaers	V-275/05_NT 2 µm_oT_S1-2
1564	2.295	0.42034	GMA/MMA on BSG	2017-06-17 15:40:28	Matenaers	V-275/05_NT 2 µm_oT_S1-3
1565	2.4144	0.35785	GMA/MMA on BSG	2017-06-17 15:40:30	Matenaers	V-275/05_NT 2 µm_oT_S1-4
1566	2.635	0.46397	GMA/MMA on BSG	2017-06-17 15:40:31	Matenaers	V-275/05_NT 2 µm_oT_S1-5
1567	2.8046	0.03074	GMA/MMA on BSG	2017-06-17 15:40:40	Matenaers	V-275/05_NT 2 µm_iT_S1
1568	2.7897	0.05702	GMA/MMA on BSG	2017-06-17 15:40:42	Matenaers	V-275/05_NT 2 µm_iT_S1-1
1569	2.4874	0.01282	GMA/MMA on BSG	2017-06-17 15:40:45	Matenaers	V-275/05_NT 2 µm_iT_S1-2
1570	2.9911	0	GMA/MMA on BSG	2017-06-17 15:40:47	Matenaers	V-275/05_NT 2 µm_iT_S1-3
1571	2.533	0.0101	GMA/MMA on BSG	2017-06-17 15:40:48	Matenaers	V-275/05_NT 2 µm_iT_S1-4
1572	2.2961	0.04066	GMA/MMA on BSG	2017-06-17 15:40:49	Matenaers	V-275/05_NT 2 µm_iT_S1-5
1573	1.8284	0.45017	GMA/MMA on BSG	2017-06-17 15:41:05	Matenaers	V-275/05_NT 2 µm_oT_S2
1574	1.8394	0.4036	GMA/MMA on BSG	2017-06-17 15:41:06	Matenaers	V-275/05_NT 2 µm_oT_S2-1
1575	1.6913	0.38623	GMA/MMA on BSG	2017-06-17 15:41:07	Matenaers	V-275/05_NT 2 µm_oT_S2-2
1576	1.8377	0.439	GMA/MMA on BSG	2017-06-17 15:41:08	Matenaers	V-275/05_NT 2 µm_oT_S2-3
1577	1.8635	0.40568	GMA/MMA on BSG	2017-06-17 15:41:09	Matenaers	V-275/05_NT 2 µm_oT_S2-4
1578	1.8987	0.22837	GMA/MMA on BSG	2017-06-17 15:41:10	Matenaers	V-275/05_NT 2 µm_oT_S2-5
1579	1.3354	0.05734	GMA/MMA on BSG	2017-06-17 15:41:13	Matenaers	V-275/05_NT 2 µm_iT_S2
1580	1.3805	0.0525	GMA/MMA on BSG	2017-06-17 15:41:14	Matenaers	V-275/05_NT 2 µm_iT_S2-1
1581	1.3833	0.05105	GMA/MMA on BSG	2017-06-17 15:41:15	Matenaers	V-275/05_NT 2 µm_iT_S2-2
1582	1.4075	0.07466	GMA/MMA on BSG	2017-06-17 15:41:16	Matenaers	V-275/05_NT 2 µm_iT_S2-3
1583	1.5767	0.05595	GMA/MMA on BSG	2017-06-17 15:41:18	Matenaers	V-275/05_NT 2 µm_iT_S2-4
1584	1.4638	0.08561	GMA/MMA on BSG	2017-06-17 15:41:19	Matenaers	V-275/05_NT 2 µm_iT_S2-5
1585	1.5967	0.42985	GMA/MMA on BSG	2017-06-17 15:41:29	Matenaers	V-275/05_NT 2 µm_oT_S3
1586	1.5377	0.45571	GMA/MMA on BSG	2017-06-17 15:41:30	Matenaers	V-275/05_NT 2 µm_oT_S3-1
1587	1.7583	0.41819	GMA/MMA on BSG	2017-06-17 15:41:31	Matenaers	V-275/05_NT 2 µm_oT_S3-2
1588	1.8292	0.4622	GMA/MMA on BSG	2017-06-17 15:41:33	Matenaers	V-275/05_NT 2 µm_oT_S3-3
1589	1.8308	0.43514	GMA/MMA on BSG	2017-06-17 15:41:34	Matenaers	V-275/05_NT 2 µm_oT_S3-4
1590	1.8336	0.42457	GMA/MMA on BSG	2017-06-17 15:41:35	Matenaers	V-275/05_NT 2 µm_oT_S3-5
1591	1.7378	0.08304	GMA/MMA on BSG	2017-06-17 15:41:37	Matenaers	V-275/05_NT 2 µm_iT_S3
1592	1.7743	0.08377	GMA/MMA on BSG	2017-06-17 15:41:39	Matenaers	V-275/05_NT 2 µm_iT_S3-1
1593	1.3198	0.03556	GMA/MMA on BSG	2017-06-17 15:41:40	Matenaers	V-275/05_NT 2 µm_iT_S3-2
1594	1.7562	0	GMA/MMA on BSG	2017-06-17 15:41:44	Matenaers	V-275/05_NT 2 µm_iT_S3-3
1595	1.6597	0.03014	GMA/MMA on BSG	2017-06-17 15:41:48	Matenaers	V-275/05_NT 2 µm_iT_S3-4
1596	1.7716	0.06092	GMA/MMA on BSG	2017-06-17 15:41:49	Matenaers	V-275/05_NT 2 µm_iT_S3-5
1597	1.5547	0.42673	GMA/MMA on BSG	2017-06-17 15:41:59	Matenaers	V-275/05_NT 2 µm_oT_S4
1598	1.5475	0.42978	GMA/MMA on BSG	2017-06-17 15:42:01	Matenaers	V-275/05_NT 2 µm_oT_S4-1
1599	1.4593	0.18378	GMA/MMA on BSG	2017-06-17 15:42:02	Matenaers	V-275/05_NT 2 µm_oT_S4-2
1600	1.473	0.31802	GMA/MMA on BSG	2017-06-17 15:42:03	Matenaers	V-275/05_NT 2 µm_oT_S4-3
1601	1.3832	0.16224	GMA/MMA on BSG	2017-06-17 15:42:04	Matenaers	V-275/05_NT 2 µm_oT_S4-4
1602	1.5814	0.3787	GMA/MMA on BSG	2017-06-17 15:42:05	Matenaers	V-275/05_NT 2 µm_oT_S4-5
1603	1.3584	0.07287	GMA/MMA on BSG	2017-06-17 15:42:08	Matenaers	V-275/05_NT 2 µm_iT_S4
1604	1.3546	0.11517	GMA/MMA on BSG	2017-06-17 15:42:09	Matenaers	V-275/05_NT 2 µm_iT_S4-1
1605	1.5653	0.32036	GMA/MMA on BSG	2017-06-17 15:42:10	Matenaers	V-275/05_NT 2 µm_iT_S4-2
1606	1.4866	0.09295	GMA/MMA on BSG	2017-06-17 15:42:11	Matenaers	V-275/05_NT 2 µm_iT_S4-3
1607	1.3879	0.07597	GMA/MMA on BSG	2017-06-17 15:42:12	Matenaers	V-275/05_NT 2 µm_iT_S4-4
1608	1.4344	0.0679	GMA/MMA on BSG	2017-06-17 15:42:14	Matenaers	V-275/05_NT 2 µm_iT_S4-5
1609	1.8053	0.44816	GMA/MMA on BSG	2017-06-17 15:42:22	Matenaers	V-275/05_NT 2 µm_oT_S5
1610	1.8693	0.41889	GMA/MMA on BSG	2017-06-17 15:42:23	Matenaers	V-275/05_NT 2 µm_oT_S5-1
1611	1.8603	0.44374	GMA/MMA on BSG	2017-06-17 15:42:24	Matenaers	V-275/05_NT 2 µm_oT_S5-2
1612	1.8393	0.07474	GMA/MMA on BSG	2017-06-17 15:42:25	Matenaers	V-275/05_NT 2 µm_oT_S5-3
1613	1.88	0.45519	GMA/MMA on BSG	2017-06-17 15:42:29	Matenaers	V-275/05_NT 2 µm_oT_S5-4
1614	1.8553	0.39377	GMA/MMA on BSG	2017-06-17 15:42:30	Matenaers	V-275/05_NT 2 µm_oT_S5-5
1615	1.8135	0.10599	GMA/MMA on BSG	2017-06-17 15:42:32	Matenaers	V-275/05_NT 2 µm_iT_S5
1616	1.7286	0.06558	GMA/MMA on BSG	2017-06-17 15:42:34	Matenaers	V-275/05_NT 2 µm_iT_S5-1
1617	1.7995	0.06059	GMA/MMA on BSG	2017-06-17 15:42:35	Matenaers	V-275/05_NT 2 µm_iT_S5-2
1618	1.8196	0.01782	GMA/MMA on BSG	2017-06-17 15:42:36	Matenaers	V-275/05_NT 2 µm_iT_S5-3
1619	1.7759	0.02782	GMA/MMA on BSG	2017-06-17 15:42:37	Matenaers	V-275/05_NT 2 µm_iT_S5-4
1620	1.8734	0.06367	GMA/MMA on BSG	2017-06-17 15:42:38	Matenaers	V-275/05_NT 2 µm_iT_S5-5
1621	2.0324	0.26118	GMA/MMA on BSG	2017-06-17 15:42:49	Matenaers	V-275/05_NT 2 µm_oT_S6
1622	1.8924	0.35325	GMA/MMA on BSG	2017-06-17 15:42:50	Matenaers	V-275/05_NT 2 µm_oT_S6-1
1623	1.7831	0.22945	GMA/MMA on BSG	2017-06-17 15:42:51	Matenaers	V-275/05_NT 2 µm_oT_S6-2
1624	1.7701	0.33883	GMA/MMA on BSG	2017-06-17 15:42:53	Matenaers	V-275/05_NT 2 µm_oT_S6-3
1625	1.7615	0.34423	GMA/MMA on BSG	2017-06-17 15:42:54	Matenaers	V-275/05_NT 2 µm_oT_S6-4
1626	1.7671	0.44514	GMA/MMA on BSG	2017-06-17 15:42:55	Matenaers	V-275/05_NT 2 µm_oT_S6-5
1627	1.7512	0.04866	GMA/MMA on BSG	2017-06-17 15:42:58	Matenaers	V-275/05_NT 2 µm_iT_S6
1628	1.574	0.11618	GMA/MMA on BSG	2017-06-17 15:42:59	Matenaers	V-275/05_NT 2 µm_iT_S6-1
1629	1.7027	0.08242	GMA/MMA on BSG	2017-06-17 15:43:00	Matenaers	V-275/05_NT 2 µm_iT_S6-2
1630	1.5745	0.11157	GMA/MMA on BSG	2017-06-17 15:43:02	Matenaers	V-275/05_NT 2 µm_iT_S6-3
1631	1.6622	0.09074	GMA/MMA on BSG	2017-06-17 15:43:03	Matenaers	V-275/05_NT 2 µm_iT_S6-4
1632	1.5665	0.0484	GMA/MMA on BSG	2017-06-17 15:43:04	Matenaers	V-275/05_NT 2 µm_iT_S6-5
1633	1.6639	0.43064	GMA/MMA on BSG	2017-06-17 15:43:20	Matenaers	V-275/05_NT 2 µm_oT_S7
1634	1.643	0.22725	GMA/MMA on BSG	2017-06-17 15:43:22	Matenaers	V-275/05_NT 2 µm_oT_S7-1
1635	1.4639	0.23129	GMA/MMA on BSG	2017-06-17 15:43:23	Matenaers	V-275/05_NT 2 µm_oT_S7-2
1636	1.5609	0.35397	GMA/MMA on BSG	2017-06-17 15:43:24	Matenaers	V-275/05_NT 2 µm_oT_S7-3
1637	1.7219	0.2923	GMA/MMA on BSG	2017-06-17 15:43:25	Matenaers	V-275/05_NT 2 µm_oT_S7-4
1638	1.7192	0.35699	GMA/MMA on BSG	2017-06-17 15:43:26	Matenaers	V-275/05_NT 2 µm_oT_S7-5
1639	1.6397	0.07131	GMA/MMA on BSG	2017-06-17 15:43:29	Matenaers	V-275/05_NT 2 µm_iT_S7
1640	1.4825	0	GMA/MMA on BSG	2017-06-17 15:43:30	Matenaers	V-275/05_NT 2 µm_iT_S7-1
1641	1.4776	0.08641	GMA/MMA on BSG	2017-06-17 15:43:30	Matenaers	V-275/05_NT 2 µm_iT_S7-2
1642	1.5706	0.35397	GMA/MMA on BSG	2017-06-17 15:43:31	Matenaers	V-275/05_NT 2 µm_iT_S7-3
1643	1.5333	0.07997	GMA/MMA on BSG	2017-06-17 15:43:35	Matenaers	V-275/05_NT 2 µm_iT_S7-4
1644	1.5783	0.08418	GMA/MMA on BSG	2017-06-17 15:43:36	Matenaers	V-275/05_NT 2 µm_iT_S7-5
1645	1.6857	0.41581	GMA/MMA on BSG	2017-06-17 15:43:44	Matenaers	V-275/05_NT 2 µm_oT_S8
1646	1.9099	0.29743	GMA/MMA on BSG	2017-06-17 15:43:45	Matenaers	V-275/05_NT 2 µm_oT_S8-1
1647	1.9384	0.30433	GMA/MMA on BSG	2017-06-17 15:43:46	Matenaers	V-275/05_NT 2 µm_oT_S8-2
1648	1.9531	0.31616	GMA/MMA on BSG	2017-06-17 15:43:47	Matenaers	V-275/05_NT 2 µm_oT_S8-3
1649	1.912	0.27946	GMA/MMA on BSG	2017-06-17 15:43:48	Matenaers	V-275/05_NT 2 µm_oT_S8-4
1650	1.9256	0.091	GMA/MMA on BSG	2017-06-17 15:43:49	Matenaers	V-275/05_NT 2 µm_oT_S8-5
1651	1.815	0.06744	GMA/MMA on BSG	2017-06-17 15:43:51	Matenaers	V-275/05_NT 2 µm_iT_S8
1652	1.7577	0.05338	GMA/MMA on BSG	2017-06-17 15:43:52	Matenaers	V-275/05_NT 2 µm_iT_S8-1
1653	1.775	0.07792	GMA/MMA on BSG	2017-06-17 15:43:53	Matenaers	V-275/05_NT 2 µm_iT_S8-2
1654	1.7313	0.04937	GMA/MMA on BSG	2017-06-17 15:43:53	Matenaers	V-275/05_NT 2 µm_iT_S8-3
1655	1.7341	0.06945	GMA/MMA on BSG	2017-06-17 15:43:54	Matenaers	V-275/05_NT 2 µm_iT_S8-4
1656	1.718	0.07714	GMA/MMA on BSG	2017-06-17 15:43:55	Matenaers	V-275/05_NT 2 µm_iT_S8-5
1657	1.8162	0.45047	GMA/MMA on BSG	2017-06-17 15:44:03	Matenaers	V-275/05_NT 2 µm_oT_S9
1658	1.7525	0.22112	GMA/MMA on BSG	2017-06-17 15:44:04	Matenaers	V-275/05_NT 2 µm_oT_S9-1
1659	1.6061	0.39925	GMA/MMA on BSG	2017-06-17 15:44:05	Matenaers	V-275/05_NT 2 µm_oT_S9-2
1660	1.592	0.38526	GMA/MMA on BSG	2017-06-17 15:44:06	Matenaers	V-275/05_NT 2 µm_oT_S9-3
1661	1.7405	0.38832	GMA/MMA on BSG	2017-06-17 15:44:08	Matenaers	V-275/05_NT 2 µm_oT_S9-4
1662	1.7476	0.43998	GMA/MMA on BSG	2017-06-17 15:44:11	Matenaers	V-275/05_NT 2 µm_oT_S9-5
1663	1.4383	0.06292	GMA/MMA on BSG	2017-06-17 15:44:18	Matenaers	V-275/05_NT 2 µm_iT_S9
1664	1.4401	0.09222	GMA/MMA on BSG	2017-06-17 15:44:20	Matenaers	V-275/05_NT 2 µm_iT_S9-1
1665	1.2764	0.02467	GMA/MMA on BSG	2017-06-17 15:44:21	Matenaers	V-275/05_NT 2 µm_iT_S9-2
1666	1.4335	0.14683	GMA/MMA on BSG	2017-06-17 15:44:21	Matenaers	V-275/05_NT 2 µm_iT_S9-3
1667	1.4342	0.13922	GMA/MMA on BSG	2017-06-17 15:44:22	Matenaers	V-275/05_NT 2 µm_iT_S9-4
1668	1.4239	0.12145	GMA/MMA on BSG	2017-06-17 15:44:23	Matenaers	V-275/05_NT 2 µm_iT_S9-5
1669	1.7982	0.472	GMA/MMA on BSG	2017-06-17 15:44:32	Matenaers	V-275/05_NT 2 µm_oT_S10
1670	1.8286	0.42385	GMA/MMA on BSG	2017-06-17 15:44:33	Matenaers	V-275/05_NT 2 µm_oT_S10-1
1671	1.8301	0.05111	GMA/MMA on BSG	2017-06-17 15:44:34	Matenaers	V-275/05_NT 2 µm_oT_S10-2
1672	1.7548	0.40275	GMA/MMA on BSG	2017-06-17 15:44:38	Matenaers	V-275/05_NT 2 µm_oT_S10-3
1673	1.7683	0.39669	GMA/MMA on BSG	2017-06-17 15:44:39	Matenaers	V-275/05_NT 2 µm_oT_S10-4
1674	1.7327	0.36948	GMA/MMA on BSG	2017-06-17 15:44:40	Matenaers	V-275/05_NT 2 µm_oT_S10-5
1675	1.5574	0.09972	GMA/MMA on BSG	2017-06-17 15:44:45	Matenaers	V-275/05_NT 2 µm_iT_S10
1676	1.5757	0.18417	GMA/MMA on BSG	2017-06-17 15:44:46	Matenaers	V-275/05_NT 2 µm_iT_S10-1
1677	1.548	0.03316	GMA/MMA on BSG	2017-06-17 15:44:47	Matenaers	V-275/05_NT 2 µm_iT_S10-2
1678	1.5576	0.03981	GMA/MMA on BSG	2017-06-17 15:44:48	Matenaers	V-275/05_NT 2 µm_iT_S10-3
1679	1.3319	0	GMA/MMA on BSG	2017-06-17 15:44:49	Matenaers	V-275/05_NT 2 µm_iT_S10-4
1680	1.6163	0.07473	GMA/MMA on BSG	2017-06-17 15:44:50	Matenaers	V-275/05_NT 2 µm_iT_S10-5
1681	2.6122	0.27379	GMA/MMA on BSG	2017-06-17 15:45:09	Matenaers	V-275/05_NT 3 µm_oT_S1
1682	2.6411	0.32312	GMA/MMA on BSG	2017-06-17 15:45:11	Matenaers	V-275/05_NT 3 µm_oT_S1-1
1683	2.4347	0.3263	GMA/MMA on BSG	2017-06-17 15:45:15	Matenaers	V-275/05_NT 3 µm_oT_S1-2
1684	2.2927	0.23997	GMA/MMA on BSG	2017-06-17 15:45:17	Matenaers	V-275/05_NT 3 µm_oT_S1-3
1685	2.5109	0.21521	GMA/MMA on BSG	2017-06-17 15:45:18	Matenaers	V-275/05_NT 3 µm_oT_S1-4
1686	2.6183	0.39864	GMA/MMA on BSG	2017-06-17 15:45:20	Matenaers	V-275/05_NT 3 µm_oT_S1-5
1687	2.3852	0.05288	GMA/MMA on BSG	2017-06-17 15:45:23	Matenaers	V-275/05_NT 3 µm_iT_S1
1688	2.3245	0.04742	GMA/MMA on BSG	2017-06-17 15:45:24	Matenaers	V-275/05_NT 3 µm_iT_S1-1
1689	2.4052	0.01673	GMA/MMA on BSG	2017-06-17 15:45:25	Matenaers	V-275/05_NT 3 µm_iT_S1-2
1690	2.3648	0.0871	GMA/MMA on BSG	2017-06-17 15:45:26	Matenaers	V-275/05_NT 3 µm_iT_S1-3
1691	2.4254	0.01475	GMA/MMA on BSG	2017-06-17 15:45:30	Matenaers	V-275/05_NT 3 µm_iT_S1-4
1692	2.5419	0.0016	GMA/MMA on BSG	2017-06-17 15:45:31	Matenaers	V-275/05_NT 3 µm_iT_S1-5
1693	3.016	0.35993	GMA/MMA on BSG	2017-06-17 15:45:45	Matenaers	V-275/05_NT 3 µm_oT_S2
1694	3.0001	0.3688	GMA/MMA on BSG	2017-06-17 15:45:46	Matenaers	V-275/05_NT 3 µm_oT_S2-1
1695	2.9884	0.40962	GMA/MMA on BSG	2017-06-17 15:45:47	Matenaers	V-275/05_NT 3 µm_oT_S2-2
1696	2.4344	0.29284	GMA/MMA on BSG	2017-06-17 15:45:51	Matenaers	V-275/05_NT 3 µm_oT_S2-3
1697	2.4703	0.22751	GMA/MMA on BSG	2017-06-17 15:45:53	Matenaers	V-275/05_NT 3 µm_oT_S2-4
1698	2.4859	0.10645	GMA/MMA on BSG	2017-06-17 15:45:54	Matenaers	V-275/05_NT 3 µm_oT_S2-5
1699	1.8923	0.0103	GMA/MMA on BSG	2017-06-17 15:45:57	Matenaers	V-275/05_NT 3 µm_iT_S2
1700	2.2687	0.01421	GMA/MMA on BSG	2017-06-17 15:45:59	Matenaers	V-275/05_NT 3 µm_iT_S2-1
1701	2.2284	0.03501	GMA/MMA on BSG	2017-06-17 15:46:01	Matenaers	V-275/05_NT 3 µm_iT_S2-2
1702	2.3509	0.06695	GMA/MMA on BSG	2017-06-17 15:46:02	Matenaers	V-275/05_NT 3 µm_iT_S2-3
1703	2.3981	0	GMA/MMA on BSG	2017-06-17 15:46:04	Matenaers	V-275/05_NT 3 µm_iT_S2-4
1704	2.6953	0.00418	GMA/MMA on BSG	2017-06-17 15:46:05	Matenaers	V-275/05_NT 3 µm_iT_S2-5
1705	2.8663	0.35458	GMA/MMA on BSG	2017-06-17 15:48:09	Matenaers	V-275/05_NT 3 µm_oT_S3
1706	2.8763	0.35484	GMA/MMA on BSG	2017-06-17 15:48:11	Matenaers	V-275/05_NT 3 µm_oT_S3-1
1707	2.954	0.33486	GMA/MMA on BSG	2017-06-17 15:48:12	Matenaers	V-275/05_NT 3 µm_oT_S3-2
1708	2.5435	0.35636	GMA/MMA on BSG	2017-06-17 15:48:14	Matenaers	V-275/05_NT 3 µm_oT_S3-3
1709	2.4423	0.25544	GMA/MMA on BSG	2017-06-17 15:48:15	Matenaers	V-275/05_NT 3 µm_oT_S3-4
1710	2.7169	0.24462	GMA/MMA on BSG	2017-06-17 15:48:16	Matenaers	V-275/05_NT 3 µm_oT_S3-5
1711	2.7659	0.08078	GMA/MMA on BSG	2017-06-17 15:48:19	Matenaers	V-275/05_NT 3 µm_iT_S3
1712	2.8248	0	GMA/MMA on BSG	2017-06-17 15:48:20	Matenaers	V-275/05_NT 3 µm_iT_S3-1
1713	2.5924	0.14069	GMA/MMA on BSG	2017-06-17 15:48:21	Matenaers	V-275/05_NT 3 µm_iT_S3-2
1714	0.5	0	GMA/MMA on BSG	2017-06-17 15:48:22	Matenaers	V-275/05_NT 3 µm_iT_S3-3
1715	0.7635	0	GMA/MMA on BSG	2017-06-17 15:48:23	Matenaers	V-275/05_NT 3 µm_iT_S3-4
1716	2.7632	0.00255	GMA/MMA on BSG	2017-06-17 15:48:24	Matenaers	V-275/05_NT 3 µm_iT_S3-5
1717	2.6467	0.34716	GMA/MMA on BSG	2017-06-17 15:49:16	Matenaers	V-275/05_NT 3 µm_oT_S4
1718	2.6493	0.36866	GMA/MMA on BSG	2017-06-17 15:49:18	Matenaers	V-275/05_NT 3 µm_oT_S4-1
1719	2.5977	0.15799	GMA/MMA on BSG	2017-06-17 15:49:19	Matenaers	V-275/05_NT 3 µm_oT_S4-2
1720	2.4512	0.34757	GMA/MMA on BSG	2017-06-17 15:49:20	Matenaers	V-275/05_NT 3 µm_oT_S4-3
1721	2.2892	0.3321	GMA/MMA on BSG	2017-06-17 15:49:21	Matenaers	V-275/05_NT 3 µm_oT_S4-4
1722	2.4142	0.34739	GMA/MMA on BSG	2017-06-17 15:49:25	Matenaers	V-275/05_NT 3 µm_oT_S4-5
1723	3.0985	0	GMA/MMA on BSG	2017-06-17 15:49:27	Matenaers	V-275/05_NT 3 µm_iT_S4
1724	2.4314	0	GMA/MMA on BSG	2017-06-17 15:49:28	Matenaers	V-275/05_NT 3 µm_iT_S4-1
1725	2.4095	0.0197	GMA/MMA on BSG	2017-06-17 15:49:29	Matenaers	V-275/05_NT 3 µm_iT_S4-2
1726	2.2379	0.0052	GMA/MMA on BSG	2017-06-17 15:49:30	Matenaers	V-275/05_NT 3 µm_iT_S4-3
1727	2.0169	0.0036	GMA/MMA on BSG	2017-06-17 15:49:30	Matenaers	V-275/05_NT 3 µm_iT_S4-4
1728	2.5219	0.02075	GMA/MMA on BSG	2017-06-17 15:49:32	Matenaers	V-275/05_NT 3 µm_iT_S4-5
1729	2.4551	0.35212	GMA/MMA on BSG	2017-06-17 15:49:45	Matenaers	V-275/05_NT 3 µm_oT_S5
1730	2.4855	0.20387	GMA/MMA on BSG	2017-06-17 15:49:47	Matenaers	V-275/05_NT 3 µm_oT_S5-1
1731	2.5554	0.19125	GMA/MMA on BSG	2017-06-17 15:49:48	Matenaers	V-275/05_NT 3 µm_oT_S5-2
1732	2.5273	0.29634	GMA/MMA on BSG	2017-06-17 15:49:48	Matenaers	V-275/05_NT 3 µm_oT_S5-3
1733	2.5108	0.32769	GMA/MMA on BSG	2017-06-17 15:49:49	Matenaers	V-275/05_NT 3 µm_oT_S5-4
1734	2.5149	0.35389	GMA/MMA on BSG	2017-06-17 15:49:50	Matenaers	V-275/05_NT 3 µm_oT_S5-5
1735	2.3549	0.02999	GMA/MMA on BSG	2017-06-17 15:49:55	Matenaers	V-275/05_NT 3 µm_iT_S5
1736	2.3819	0.01104	GMA/MMA on BSG	2017-06-17 15:49:56	Matenaers	V-275/05_NT 3 µm_iT_S5-1
1737	2.2506	0.08225	GMA/MMA on BSG	2017-06-17 15:50:00	Matenaers	V-275/05_NT 3 µm_iT_S5-2
1738	2.3111	0.05566	GMA/MMA on BSG	2017-06-17 15:50:01	Matenaers	V-275/05_NT 3 µm_iT_S5-3
1739	2.5517	0.07542	GMA/MMA on BSG	2017-06-17 15:50:02	Matenaers	V-275/05_NT 3 µm_iT_S5-4
1740	2.5588	0.06574	GMA/MMA on BSG	2017-06-17 15:50:03	Matenaers	V-275/05_NT 3 µm_iT_S5-5
1741	2.4573	0.34695	GMA/MMA on BSG	2017-06-17 15:50:11	Matenaers	V-275/05_NT 3 µm_oT_S6
1742	2.4607	0.31994	GMA/MMA on BSG	2017-06-17 15:50:12	Matenaers	V-275/05_NT 3 µm_oT_S6-1
1743	2.5013	0.31916	GMA/MMA on BSG	2017-06-17 15:50:13	Matenaers	V-275/05_NT 3 µm_oT_S6-2
1744	2.5312	0.29889	GMA/MMA on BSG	2017-06-17 15:50:14	Matenaers	V-275/05_NT 3 µm_oT_S6-3
1745	2.4836	0.28372	GMA/MMA on BSG	2017-06-17 15:50:15	Matenaers	V-275/05_NT 3 µm_oT_S6-4
1746	2.4666	0.21749	GMA/MMA on BSG	2017-06-17 15:50:15	Matenaers	V-275/05_NT 3 µm_oT_S6-5
1747	2.3988	0.06762	GMA/MMA on BSG	2017-06-17 15:50:18	Matenaers	V-275/05_NT 3 µm_iT_S6
1748	2.2324	0.06056	GMA/MMA on BSG	2017-06-17 15:50:20	Matenaers	V-275/05_NT 3 µm_iT_S6-1
1749	2.2077	0	GMA/MMA on BSG	2017-06-17 15:50:20	Matenaers	V-275/05_NT 3 µm_iT_S6-2
1750	0.76078	0	GMA/MMA on BSG	2017-06-17 15:50:21	Matenaers	V-275/05_NT 3 µm_iT_S6-3
1751	2.4109	0.00411	GMA/MMA on BSG	2017-06-17 15:50:24	Matenaers	V-275/05_NT 3 µm_iT_S6-4
1752	2.4656	0.01826	GMA/MMA on BSG	2017-06-17 15:50:25	Matenaers	V-275/05_NT 3 µm_iT_S6-5
1753	2.8914	0.30599	GMA/MMA on BSG	2017-06-17 15:51:00	Matenaers	V-275/05_NT 3 µm_oT_S7
1754	2.8268	0.25159	GMA/MMA on BSG	2017-06-17 15:51:01	Matenaers	V-275/05_NT 3 µm_oT_S7-1
1755	2.6277	0.14371	GMA/MMA on BSG	2017-06-17 15:51:02	Matenaers	V-275/05_NT 3 µm_oT_S7-2
1756	2.8089	0.32517	GMA/MMA on BSG	2017-06-17 15:51:05	Matenaers	V-275/05_NT 3 µm_oT_S7-3
1757	2.7759	0.387	GMA/MMA on BSG	2017-06-17 15:51:06	Matenaers	V-275/05_NT 3 µm_oT_S7-4
1758	2.7772	0.39694	GMA/MMA on BSG	2017-06-17 15:51:07	Matenaers	V-275/05_NT 3 µm_oT_S7-5
1759	2.7324	0.04098	GMA/MMA on BSG	2017-06-17 15:51:09	Matenaers	V-275/05_NT 3 µm_iT_S7
1760	2.6948	0.05036	GMA/MMA on BSG	2017-06-17 15:51:10	Matenaers	V-275/05_NT 3 µm_iT_S7-1
1761	2.5533	0.02103	GMA/MMA on BSG	2017-06-17 15:51:11	Matenaers	V-275/05_NT 3 µm_iT_S7-2
1762	2.6598	0.00379	GMA/MMA on BSG	2017-06-17 15:51:13	Matenaers	V-275/05_NT 3 µm_iT_S7-3
1763	2.7804	0.00816	GMA/MMA on BSG	2017-06-17 15:51:14	Matenaers	V-275/05_NT 3 µm_iT_S7-4
1764	2.5597	0.03802	GMA/MMA on BSG	2017-06-17 15:51:15	Matenaers	V-275/05_NT 3 µm_iT_S7-5
1765	2.1811	0.40066	GMA/MMA on BSG	2017-06-17 15:51:25	Matenaers	V-275/05_NT 3 µm_oT_S8
1766	2.4553	0.23996	GMA/MMA on BSG	2017-06-17 15:51:26	Matenaers	V-275/05_NT 3 µm_oT_S8-1
1767	2.6892	0.30166	GMA/MMA on BSG	2017-06-17 15:51:26	Matenaers	V-275/05_NT 3 µm_oT_S8-2
1768	2.7132	0.14861	GMA/MMA on BSG	2017-06-17 15:51:27	Matenaers	V-275/05_NT 3 µm_oT_S8-3
1769	2.7207	0.11368	GMA/MMA on BSG	2017-06-17 15:51:28	Matenaers	V-275/05_NT 3 µm_oT_S8-4
1770	2.6728	0.31501	GMA/MMA on BSG	2017-06-17 15:51:31	Matenaers	V-275/05_NT 3 µm_oT_S8-5
1771	2.4813	0.04722	GMA/MMA on BSG	2017-06-17 15:51:35	Matenaers	V-275/05_NT 3 µm_iT_S8
1772	2.5412	0.12135	GMA/MMA on BSG	2017-06-17 15:51:36	Matenaers	V-275/05_NT 3 µm_iT_S8-1
1773	2.3716	0.14912	GMA/MMA on BSG	2017-06-17 15:51:40	Matenaers	V-275/05_NT 3 µm_iT_S8-2
1774	2.4187	0.29749	GMA/MMA on BSG	2017-06-17 15:51:41	Matenaers	V-275/05_NT 3 µm_iT_S8-3
1775	2.181	0.03604	GMA/MMA on BSG	2017-06-17 15:51:42	Matenaers	V-275/05_NT 3 µm_iT_S8-4
1776	0.75077	0	GMA/MMA on BSG	2017-06-17 15:51:42	Matenaers	V-275/05_NT 3 µm_iT_S8-5
1777	2.7742	0.33311	GMA/MMA on BSG	2017-06-17 15:51:53	Matenaers	V-275/05_NT 3 µm_oT_S9
1778	2.7254	0.38311	GMA/MMA on BSG	2017-06-17 15:51:54	Matenaers	V-275/05_NT 3 µm_oT_S9-1
1779	2.7158	0.32387	GMA/MMA on BSG	2017-06-17 15:51:55	Matenaers	V-275/05_NT 3 µm_oT_S9-2
1780	2.5897	0.1133	GMA/MMA on BSG	2017-06-17 15:51:56	Matenaers	V-275/05_NT 3 µm_oT_S9-3
1781	2.7511	0.30653	GMA/MMA on BSG	2017-06-17 15:52:00	Matenaers	V-275/05_NT 3 µm_oT_S9-4
1782	2.742	0.32099	GMA/MMA on BSG	2017-06-17 15:52:01	Matenaers	V-275/05_NT 3 µm_oT_S9-5
1783	2.4168	0.00845	GMA/MMA on BSG	2017-06-17 15:52:04	Matenaers	V-275/05_NT 3 µm_iT_S9
1784	2.4325	0	GMA/MMA on BSG	2017-06-17 15:52:05	Matenaers	V-275/05_NT 3 µm_iT_S9-1
1785	2.7082	0.00629	GMA/MMA on BSG	2017-06-17 15:52:06	Matenaers	V-275/05_NT 3 µm_iT_S9-2
1786	0.76849	0	GMA/MMA on BSG	2017-06-17 15:52:08	Matenaers	V-275/05_NT 3 µm_iT_S9-3
1787	2.5778	0.00697	GMA/MMA on BSG	2017-06-17 15:52:09	Matenaers	V-275/05_NT 3 µm_iT_S9-4
1788	2.7392	0	GMA/MMA on BSG	2017-06-17 15:52:10	Matenaers	V-275/05_NT 3 µm_iT_S9-5
1789	2.5874	0.25024	GMA/MMA on BSG	2017-06-17 15:52:19	Matenaers	V-275/05_NT 3 µm_oT_S10
1790	2.7164	0.24823	GMA/MMA on BSG	2017-06-17 15:52:20	Matenaers	V-275/05_NT 3 µm_oT_S10-1
1791	2.6224	0.21023	GMA/MMA on BSG	2017-06-17 15:52:21	Matenaers	V-275/05_NT 3 µm_oT_S10-2
1792	2.7161	0.43936	GMA/MMA on BSG	2017-06-17 15:52:23	Matenaers	V-275/05_NT 3 µm_oT_S10-3
1793	2.695	0.0349	GMA/MMA on BSG	2017-06-17 15:52:24	Matenaers	V-275/05_NT 3 µm_oT_S10-4
1794	2.4428	0.08443	GMA/MMA on BSG	2017-06-17 15:52:25	Matenaers	V-275/05_NT 3 µm_oT_S10-5
1795	2.2436	0	GMA/MMA on BSG	2017-06-17 15:52:27	Matenaers	V-275/05_NT 3 µm_iT_S10
1796	2.3262	0.02915	GMA/MMA on BSG	2017-06-17 15:52:28	Matenaers	V-275/05_NT 3 µm_iT_S10-1
1797	2.2643	0.012	GMA/MMA on BSG	2017-06-17 15:52:29	Matenaers	V-275/05_NT 3 µm_iT_S10-2
1798	2.3223	0.00702	GMA/MMA on BSG	2017-06-17 15:52:30	Matenaers	V-275/05_NT 3 µm_iT_S10-3
1799	2.6759	0.10339	GMA/MMA on BSG	2017-06-17 15:52:31	Matenaers	V-275/05_NT 3 µm_iT_S10-4
1800	2.6327	0.04267	GMA/MMA on BSG	2017-06-17 15:52:35	Matenaers	V-275/05_NT 3 µm_iT_S10-5
